# Supplementary material for: 3′′-(2-Fluoro­benzyl­idene)-4′-(2-fluoro­phen­yl)-1′-methyl­dispiro­[acenaphthyl­ene-1,2′-pyrrolidine-3′,1′′-cyclo­penta­ne]-2,2′′-dione
Source: Acta Crystallogr Sect E Struct Rep Online. 2013 Jan 19;69(Pt 2):o249–50. doi: 10.1107/S1600536812051550 (PMC3569782; doi:10.1107/S1600536812051550)
Supplement: Supplementary file 1 [file e-69-0o249-sup1.cif]

##############################################################################
#                                                                            #
# This CIF contains the data in a paper accepted for publication in          #
# Acta Crystallographica Section E. It conforms to the requirements of       #
# Notes for Authors for Acta Crystallographica Section E, and has been       #
# peer reviewed under the auspices of the IUCr Commission on Journals.       #
#                                                                            #
# Full details of the Crystallographic Information File format               #
# are given in the paper "The Crystallographic Information File (CIF):       #
# a New Standard Archive File for Crystallography" by S. R. Hall, F. H.      #
# Allen and I. D. Brown [Acta Cryst. (1991), A47, 655-685].                  #
#                                                                            #
# The current version of the core CIF dictionary is obtainable from          #
# ftp://ftp.iucr.org/pub/cif_core.dic.                                       #
#                                                                            #
# Software is freely available for graphical display of the structure(s)     #
# in this CIF. For information consult the CIF software page                 #
# http://www.iucr.org/resources/cif/software.                                #
#                                                                            #
# This file may be used for bona fide research purposes within the           #
# scientific community so long as proper attribution is given to the journal # 
# article from which it was obtained.                                        #
#                                                                            #
##############################################################################
data_I
_audit_creation_method     SHELXL-97
_chemical_name_systematic
;
3''-(2-Fluorobenzylidene)-4'-(2-fluorophenyl)-1'-methyldispiro[acenaphthylene-
1,2'-pyrrolidine-3',1''-cyclopentane]-2,2''-dione
;
_chemical_name_common     ?
_chemical_formula_moiety     'C33 H25 F2 N O2'
_chemical_formula_sum     'C33 H25 F2 N O2'
_chemical_formula_iupac     'C33 H25 F2 N O2'
_chemical_formula_weight     505.54
_chemical_melting_point     ?
_symmetry_cell_setting     orthorhombic
_symmetry_space_group_name_H-M     'P c a 21'
_symmetry_space_group_name_Hall     'P 2c -2ac'
loop_
    _symmetry_equiv_pos_as_xyz
    'x, y, z'
    '-x, -y, z+1/2'
    'x+1/2, -y, z'
    '-x+1/2, y, z+1/2'
_cell_length_a     17.728(13)
_cell_length_b     12.272(9)
_cell_length_c     12.094(8)
_cell_angle_alpha     90.00
_cell_angle_beta     90.00
_cell_angle_gamma     90.00
_cell_volume     2631(3)
_cell_formula_units_Z     4
_cell_measurement_reflns_used     3224
_cell_measurement_theta_min     4.595
_cell_measurement_theta_max     41.933
_cell_measurement_temperature     293(2)
_exptl_crystal_description     prismatic
_exptl_crystal_colour     yellow
_exptl_crystal_size_max     0.450
_exptl_crystal_size_mid     0.382
_exptl_crystal_size_min     0.270
_exptl_crystal_density_diffrn     1.274
_exptl_crystal_density_meas     ?
_exptl_crystal_density_method     'not measured'
_exptl_crystal_F_000     1052
_exptl_absorpt_coefficient_mu     0.088
_exptl_absorpt_correction_type     multi-scan
_exptl_absorpt_process_details     '(SADABS; Bruker, 2002)'
_exptl_absorpt_correction_T_min     0.6405
_exptl_absorpt_correction_T_max     1.0000
_exptl_special_details
;
;
_diffrn_ambient_temperature     293(2)
_diffrn_radiation_type     MoK\a
_diffrn_radiation_wavelength     0.71073
_diffrn_radiation_source     'fine-focus sealed tube'
_diffrn_radiation_monochromator     graphite
_diffrn_measurement_device_type     'Bruker SMART CCD area-detector'
_diffrn_measurement_method     '\f and \w scans'
_diffrn_detector_area_resol_mean     ?
_diffrn_reflns_number     12188
_diffrn_reflns_av_R_equivalents     0.1232
_diffrn_reflns_av_sigmaI/netI     0.0656
_diffrn_reflns_theta_min     1.66
_diffrn_reflns_theta_max     25.50
_diffrn_reflns_theta_full     25.50
_diffrn_measured_fraction_theta_max     0.971
_diffrn_measured_fraction_theta_full     0.971
_diffrn_reflns_limit_h_min     -21
_diffrn_reflns_limit_h_max     20
_diffrn_reflns_limit_k_min     -14
_diffrn_reflns_limit_k_max     10
_diffrn_reflns_limit_l_min     -14
_diffrn_reflns_limit_l_max     13
_diffrn_standards_number     0
_diffrn_standards_interval_count     .
_diffrn_standards_interval_time     .
_diffrn_standards_decay_%     ?
_refine_special_details
;
Refinement of <i>F</i>^2^ against ALL reflections. The weighted <i>R</i>-factor
<i>wR</i> and goodness of fit <i>S</i> are based on <i>F</i>^2^, conventional
<i>R</i>-factors <i>R</i> are based on <i>F</i>, with <i>F</i> set to zero for
negative <i>F</i>^2^. The threshold expression of <i>F</i>^2^ >
\s(<i>F</i>^2^) is used only for calculating <i>R</i>-factors(gt) <i>etc</i>.
and is not relevant to the choice of reflections for refinement.
<i>R</i>-factors based on <i>F</i>^2^ are statistically about twice as large
as those based on <i>F</i>, and <i>R</i>- factors based on ALL data will be
even larger.
;
_reflns_number_total     2500
_reflns_number_gt     2072
_reflns_threshold_expression     I>2\s(I)
_refine_ls_structure_factor_coef     Fsqd
_refine_ls_matrix_type     full
_refine_ls_R_factor_all     0.0642
_refine_ls_R_factor_gt     0.0545
_refine_ls_wR_factor_gt     0.1205
_refine_ls_wR_factor_ref     0.1256
_refine_ls_goodness_of_fit_ref     1.019
_refine_ls_restrained_S_all     1.073
_refine_ls_number_reflns     2500
_refine_ls_number_parameters     344
_refine_ls_number_restraints     13
_refine_ls_hydrogen_treatment     constr
_refine_ls_weighting_scheme     calc
_refine_ls_weighting_details
                 'calc w=1/[\s^2^(Fo^2^)+(0.0837P)^2^] where P=(Fo^2^+2Fc^2^)/3'
_atom_sites_solution_hydrogens     geom
_atom_sites_solution_primary     direct
_atom_sites_solution_secondary     difmap
_refine_ls_shift/su_max     0.000
_refine_ls_shift/su_mean     0.000
_refine_diff_density_max     0.238
_refine_diff_density_min     -0.324
_refine_ls_extinction_method     none
_refine_ls_extinction_coef     ?
loop_
    _atom_type_symbol
    _atom_type_description
    _atom_type_scat_dispersion_real
    _atom_type_scat_dispersion_imag
    _atom_type_scat_source
    'C' 'C' 0.0033 0.0000
                         'International Tables Vol C Tables 4.2.6.8 and 6.1.1.4'
    'H' 'H' 0.0000 0.0000
                         'International Tables Vol C Tables 4.2.6.8 and 6.1.1.4'
    'O' 'O' 0.0106 0.0000
                         'International Tables Vol C Tables 4.2.6.8 and 6.1.1.4'
    'N' 'N' 0.0061 0.0000
                         'International Tables Vol C Tables 4.2.6.8 and 6.1.1.4'
    'F' 'F' 0.0171 0.0000
                         'International Tables Vol C Tables 4.2.6.8 and 6.1.1.4'
_computing_data_collection     'SMART (Bruker, 2002)'
_computing_cell_refinement     'SAINT (Bruker, 2002)'
_computing_data_reduction     'SAINT (Bruker, 2002)'
_computing_structure_solution     'SHELXS97 (Sheldrick, 2008)'
_computing_structure_refinement     'SHELXL97 (Sheldrick, 2008)'
_computing_molecular_graphics     'SHELXTL (Sheldrick, 2008)'
_computing_publication_material     'SHELXTL (Sheldrick, 2008)'
loop_
    _atom_site_type_symbol
    _atom_site_label
    _atom_site_fract_x
    _atom_site_fract_y
    _atom_site_fract_z
    _atom_site_U_iso_or_equiv
    _atom_site_adp_type
    _atom_site_calc_flag
    _atom_site_refinement_flags
    _atom_site_occupancy
    _atom_site_symmetry_multiplicity
    _atom_site_disorder_assembly
    _atom_site_disorder_group
    F F1 0.1562(3) 0.1946(2) 0.9893(3) 0.1212(15) Uani d U 1 1 . .
    F F2 0.37848(15) 0.7382(2) 1.1356(2) 0.0723(8) Uani d U 1 1 . .
    O O1 0.20514(17) 0.54755(19) 1.1294(2) 0.0503(7) Uani d . 1 1 . .
    O O2 0.08624(18) 0.9035(2) 0.9244(3) 0.0656(9) Uani d . 1 1 . .
    N N1 0.0970(2) 0.7803(3) 1.1430(3) 0.0494(8) Uani d . 1 1 . .
    C C1 0.1917(2) 0.5827(3) 1.0368(3) 0.0351(8) Uani d . 1 1 . .
    C C2 0.1848(2) 0.5181(3) 0.9340(3) 0.0367(8) Uani d . 1 1 . .
    C C3 0.1787(2) 0.5964(3) 0.8387(3) 0.0390(8) Uani d . 1 1 . .
    H H3A 0.1272 0.6007 0.8120 0.047 Uiso calc R 1 1 . .
    H H3B 0.2113 0.5745 0.7783 0.047 Uiso calc R 1 1 . .
    C C4 0.2041(2) 0.7055(2) 0.8874(3) 0.0351(8) Uani d . 1 1 . .
    H H4A 0.1802 0.7655 0.8486 0.042 Uiso calc R 1 1 . .
    H H4B 0.2583 0.7135 0.8812 0.042 Uiso calc R 1 1 . .
    C C5 0.18001(19) 0.7045(2) 1.0097(3) 0.0329(7) Uani d . 1 1 . .
    C C6 0.2244(2) 0.7800(3) 1.0916(3) 0.0376(8) Uani d . 1 1 . .
    H H6 0.2461 0.7324 1.1483 0.045 Uiso calc R 1 1 . .
    C C7 0.1640(2) 0.8486(3) 1.1487(3) 0.0515(10) Uani d . 1 1 . .
    H H7A 0.1777 0.8636 1.2249 0.062 Uiso calc R 1 1 . .
    H H7B 0.1562 0.9170 1.1103 0.062 Uiso calc R 1 1 . .
    C C8 0.0945(2) 0.7332(3) 1.0318(3) 0.0376(8) Uani d . 1 1 . .
    C C9 0.0633(2) 0.8121(3) 0.9403(3) 0.0460(9) Uani d . 1 1 . .
    C C10 0.0007(2) 0.7571(4) 0.8828(3) 0.0520(11) Uani d . 1 1 . .
    C C11 -0.0125(2) 0.6583(3) 0.9373(3) 0.0501(10) Uani d . 1 1 . .
    C C12 0.0375(2) 0.6408(3) 1.0259(3) 0.0467(9) Uani d . 1 1 . .
    C C13 0.0260(3) 0.5518(4) 1.0922(4) 0.0690(13) Uani d . 1 1 . .
    H H14 0.0563 0.5400 1.1538 0.083 Uiso calc R 1 1 . .
    C C14 -0.0322(4) 0.4789(5) 1.0659(6) 0.0884(17) Uani d . 1 1 . .
    H H14A -0.0390 0.4182 1.1109 0.106 Uiso calc R 1 1 . .
    C C15 -0.0788(3) 0.4923(4) 0.9792(6) 0.093(2) Uani d . 1 1 . .
    H H15 -0.1158 0.4407 0.9646 0.112 Uiso calc R 1 1 . .
    C C16 -0.0713(3) 0.5851(4) 0.9099(4) 0.0718(14) Uani d . 1 1 . .
    C C17 -0.1165(3) 0.6177(6) 0.8195(6) 0.094(2) Uani d . 1 1 . .
    H H17 -0.1559 0.5731 0.7967 0.113 Uiso calc R 1 1 . .
    C C18 -0.1034(3) 0.7133(7) 0.7648(5) 0.098(2) Uani d . 1 1 . .
    H H18 -0.1339 0.7309 0.7048 0.118 Uiso calc R 1 1 . .
    C C19 -0.0455(3) 0.7867(4) 0.7954(4) 0.0719(15) Uani d . 1 1 . .
    H H19 -0.0387 0.8523 0.7582 0.086 Uiso calc R 1 1 . .
    C C20 0.1819(2) 0.4093(3) 0.9397(3) 0.0430(8) Uani d . 1 1 . .
    H H21 0.1849 0.3811 1.0109 0.052 Uiso calc R 1 1 . .
    C C21 0.1747(2) 0.3280(3) 0.8532(3) 0.0452(9) Uani d . 1 1 . .
    C C22 0.1803(3) 0.3482(3) 0.7384(3) 0.0562(11) Uani d . 1 1 . .
    H H22 0.1859 0.4196 0.7140 0.067 Uiso calc R 1 1 . .
    C C23 0.1776(3) 0.2659(4) 0.6621(4) 0.0689(14) Uani d . 1 1 . .
    H H23 0.1820 0.2824 0.5873 0.083 Uiso calc R 1 1 . .
    C C24 0.1685(3) 0.1603(4) 0.6939(5) 0.0726(14) Uani d . 1 1 . .
    H H24 0.1678 0.1048 0.6415 0.087 Uiso calc R 1 1 . .
    C C25 0.1604(4) 0.1365(4) 0.8058(5) 0.0829(18) Uani d . 1 1 . .
    H H25 0.1528 0.0652 0.8294 0.099 Uiso calc R 1 1 . .
    C C26 0.1639(3) 0.2197(3) 0.8797(4) 0.0676(14) Uani d . 1 1 . .
    C C27 0.2887(2) 0.8456(3) 1.0442(3) 0.0374(8) Uani d . 1 1 . .
    C C28 0.2768(3) 0.9352(3) 0.9739(3) 0.0533(11) Uani d . 1 1 . .
    H H28 0.2278 0.9556 0.9559 0.064 Uiso calc R 1 1 . .
    C C29 0.3368(3) 0.9934(3) 0.9313(4) 0.0632(12) Uani d . 1 1 . .
    H H29 0.3274 1.0522 0.8849 0.076 Uiso calc R 1 1 . .
    C C30 0.4090(3) 0.9666(4) 0.9558(4) 0.0647(13) Uani d . 1 1 . .
    H H30 0.4485 1.0070 0.9263 0.078 Uiso calc R 1 1 . .
    C C31 0.4239(3) 0.8797(4) 1.0239(4) 0.0614(11) Uani d . 1 1 . .
    H H31 0.4731 0.8598 1.0412 0.074 Uiso calc R 1 1 . .
    C C32 0.3623(2) 0.8225(3) 1.0661(3) 0.0457(9) Uani d . 1 1 . .
    C C33 0.0275(3) 0.8304(4) 1.1823(4) 0.0793(15) Uani d . 1 1 . .
    H H33A 0.0325 0.8479 1.2593 0.119 Uiso calc R 1 1 . .
    H H33B -0.0136 0.7805 1.1724 0.119 Uiso calc R 1 1 . .
    H H33C 0.0179 0.8958 1.1410 0.119 Uiso calc R 1 1 . .
loop_
    _atom_site_aniso_label
    _atom_site_aniso_U_11
    _atom_site_aniso_U_22
    _atom_site_aniso_U_33
    _atom_site_aniso_U_12
    _atom_site_aniso_U_13
    _atom_site_aniso_U_23
    F1 0.251(5) 0.0477(15) 0.0652(18) -0.031(2) -0.035(2) 0.0173(15)
    F2 0.0645(19) 0.0727(17) 0.0798(18) 0.0172(13) 0.0031(14) 0.0249(15)
    O1 0.078(2) 0.0374(14) 0.0354(13) -0.0033(12) -0.0117(13) 0.0106(11)
    O2 0.073(2) 0.0410(16) 0.082(2) 0.0067(14) -0.0102(17) 0.0123(16)
    N1 0.050(2) 0.060(2) 0.0389(16) -0.0045(15) 0.0072(14) -0.0143(15)
    C1 0.041(2) 0.0303(17) 0.0343(18) -0.0005(14) 0.0016(15) 0.0056(15)
    C2 0.043(2) 0.0327(18) 0.0347(17) -0.0015(14) 0.0011(15) 0.0035(15)
    C3 0.057(3) 0.0307(18) 0.0296(16) -0.0015(15) 0.0021(16) 0.0000(14)
    C4 0.045(2) 0.0305(17) 0.0303(16) 0.0003(14) 0.0002(14) 0.0042(14)
    C5 0.039(2) 0.0298(17) 0.0298(16) 0.0002(14) -0.0024(14) -0.0003(14)
    C6 0.046(2) 0.0338(17) 0.0326(16) -0.0041(14) -0.0044(16) -0.0004(14)
    C7 0.058(3) 0.054(2) 0.043(2) -0.0043(18) 0.0014(18) -0.0198(19)
    C8 0.041(2) 0.0350(18) 0.0366(17) -0.0028(14) -0.0019(16) -0.0044(15)
    C9 0.052(3) 0.039(2) 0.046(2) 0.0113(17) 0.0017(19) -0.0034(17)
    C10 0.049(3) 0.063(3) 0.045(2) 0.0167(19) -0.0042(19) -0.0184(19)
    C11 0.044(2) 0.054(2) 0.053(2) -0.0005(16) 0.0025(19) -0.024(2)
    C12 0.043(2) 0.045(2) 0.052(2) -0.0027(16) 0.0068(19) -0.0049(18)
    C13 0.057(3) 0.068(3) 0.082(3) -0.012(2) 0.017(2) 0.017(3)
    C14 0.075(4) 0.076(4) 0.114(5) -0.032(3) 0.013(4) 0.007(3)
    C15 0.078(4) 0.069(3) 0.133(5) -0.038(3) 0.027(4) -0.028(4)
    C16 0.047(3) 0.086(4) 0.082(3) -0.005(2) 0.001(2) -0.043(3)
    C17 0.067(4) 0.115(5) 0.101(5) -0.001(3) -0.019(3) -0.060(4)
    C18 0.077(4) 0.149(6) 0.069(4) 0.031(4) -0.037(3) -0.055(4)
    C19 0.071(4) 0.094(4) 0.050(2) 0.031(3) -0.014(2) -0.018(2)
    C20 0.055(2) 0.0339(19) 0.0407(18) -0.0037(15) -0.0023(17) 0.0052(16)
    C21 0.048(2) 0.035(2) 0.053(2) -0.0003(16) -0.0060(18) -0.0006(17)
    C22 0.073(3) 0.043(2) 0.052(2) -0.016(2) 0.004(2) -0.0028(19)
    C23 0.080(4) 0.068(3) 0.058(3) -0.020(2) 0.009(2) -0.018(2)
    C24 0.081(4) 0.057(3) 0.080(4) 0.011(2) -0.018(3) -0.032(3)
    C25 0.131(5) 0.032(2) 0.085(4) 0.004(2) -0.040(3) -0.004(3)
    C26 0.109(4) 0.035(2) 0.059(3) -0.004(2) -0.024(3) 0.008(2)
    C27 0.048(2) 0.0332(18) 0.0313(16) -0.0048(14) -0.0008(15) -0.0074(15)
    C28 0.067(3) 0.040(2) 0.052(2) -0.0045(18) -0.006(2) 0.0060(18)
    C29 0.090(4) 0.038(2) 0.061(3) -0.022(2) -0.003(3) 0.002(2)
    C30 0.083(4) 0.061(3) 0.050(3) -0.037(2) 0.009(2) -0.011(2)
    C31 0.050(3) 0.073(3) 0.061(3) -0.005(2) 0.004(2) -0.009(2)
    C32 0.053(3) 0.040(2) 0.044(2) -0.0025(17) 0.0018(18) -0.0059(17)
    C33 0.058(3) 0.106(4) 0.074(3) 0.000(3) 0.014(3) -0.039(3)
_geom_special_details
;
 All esds (except the esd in the dihedral angle between two l.s. planes)
 are estimated using the full covariance matrix.  The cell esds are taken
 into account individually in the estimation of esds in distances, angles
 and torsion angles; correlations between esds in cell parameters are only
 used when they are defined by crystal symmetry.  An approximate (isotropic)
 treatment of cell esds is used for estimating esds involving l.s. planes.
;
loop_
    _geom_bond_atom_site_label_1
    _geom_bond_atom_site_label_2
    _geom_bond_site_symmetry_2
    _geom_bond_distance
    _geom_bond_publ_flag
    F1 C26 . 1.368(6) ?
    F2 C32 . 1.362(5) ?
    O1 C1 . 1.224(4) ?
    O2 C9 . 1.209(5) ?
    N1 C7 . 1.455(5) ?
    N1 C33 . 1.456(6) ?
    N1 C8 . 1.465(5) ?
    C1 C2 . 1.478(5) ?
    C1 C5 . 1.545(5) ?
    C2 C20 . 1.338(5) ?
    C2 C3 . 1.505(5) ?
    C3 C4 . 1.530(5) ?
    C3 H3A . 0.9700 ?
    C3 H3B . 0.9700 ?
    C4 C5 . 1.539(5) ?
    C4 H4A . 0.9700 ?
    C4 H4B . 0.9700 ?
    C5 C6 . 1.568(5) ?
    C5 C8 . 1.580(5) ?
    C6 C27 . 1.508(5) ?
    C6 C7 . 1.527(5) ?
    C6 H6 . 0.9800 ?
    C7 H7A . 0.9700 ?
    C7 H7B . 0.9700 ?
    C8 C12 . 1.520(5) ?
    C8 C9 . 1.571(5) ?
    C9 C10 . 1.473(6) ?
    C10 C19 . 1.386(6) ?
    C10 C11 . 1.400(6) ?
    C11 C12 . 1.408(6) ?
    C11 C16 . 1.415(6) ?
    C12 C13 . 1.370(6) ?
    C13 C14 . 1.402(7) ?
    C13 H14 . 0.9300 ?
    C14 C15 . 1.344(10) ?
    C14 H14A . 0.9300 ?
    C15 C16 . 1.421(8) ?
    C15 H15 . 0.9300 ?
    C16 C17 . 1.413(9) ?
    C17 C18 . 1.367(9) ?
    C17 H17 . 0.9300 ?
    C18 C19 . 1.415(8) ?
    C18 H18 . 0.9300 ?
    C19 H19 . 0.9300 ?
    C20 C21 . 1.451(5) ?
    C20 H21 . 0.9300 ?
    C21 C26 . 1.380(6) ?
    C21 C22 . 1.414(6) ?
    C22 C23 . 1.369(6) ?
    C22 H22 . 0.9300 ?
    C23 C24 . 1.361(7) ?
    C23 H23 . 0.9300 ?
    C24 C25 . 1.392(8) ?
    C24 H24 . 0.9300 ?
    C25 C26 . 1.359(6) ?
    C25 H25 . 0.9300 ?
    C27 C32 . 1.362(5) ?
    C27 C28 . 1.405(5) ?
    C28 C29 . 1.381(6) ?
    C28 H28 . 0.9300 ?
    C29 C30 . 1.353(7) ?
    C29 H29 . 0.9300 ?
    C30 C31 . 1.373(7) ?
    C30 H30 . 0.9300 ?
    C31 C32 . 1.395(6) ?
    C31 H31 . 0.9300 ?
    C33 H33A . 0.9600 ?
    C33 H33B . 0.9600 ?
    C33 H33C . 0.9600 ?
loop_
    _geom_angle_atom_site_label_1
    _geom_angle_atom_site_label_2
    _geom_angle_atom_site_label_3
    _geom_angle_site_symmetry_1
    _geom_angle_site_symmetry_3
    _geom_angle
    _geom_angle_publ_flag
    C7 N1 C33 . . 115.6(3) ?
    C7 N1 C8 . . 107.2(3) ?
    C33 N1 C8 . . 116.1(4) ?
    O1 C1 C2 . . 126.6(3) ?
    O1 C1 C5 . . 124.1(3) ?
    C2 C1 C5 . . 109.3(3) ?
    C20 C2 C1 . . 119.7(3) ?
    C20 C2 C3 . . 132.3(3) ?
    C1 C2 C3 . . 107.9(3) ?
    C2 C3 C4 . . 104.1(3) ?
    C2 C3 H3A . . 110.9 ?
    C4 C3 H3A . . 110.9 ?
    C2 C3 H3B . . 110.9 ?
    C4 C3 H3B . . 110.9 ?
    H3A C3 H3B . . 109.0 ?
    C3 C4 C5 . . 106.3(3) ?
    C3 C4 H4A . . 110.5 ?
    C5 C4 H4A . . 110.5 ?
    C3 C4 H4B . . 110.5 ?
    C5 C4 H4B . . 110.5 ?
    H4A C4 H4B . . 108.7 ?
    C4 C5 C1 . . 100.0(3) ?
    C4 C5 C6 . . 117.6(3) ?
    C1 C5 C6 . . 111.8(3) ?
    C4 C5 C8 . . 115.3(3) ?
    C1 C5 C8 . . 108.0(3) ?
    C6 C5 C8 . . 104.1(3) ?
    C27 C6 C7 . . 114.1(3) ?
    C27 C6 C5 . . 117.0(3) ?
    C7 C6 C5 . . 105.1(3) ?
    C27 C6 H6 . . 106.7 ?
    C7 C6 H6 . . 106.7 ?
    C5 C6 H6 . . 106.7 ?
    N1 C7 C6 . . 103.5(3) ?
    N1 C7 H7A . . 111.1 ?
    C6 C7 H7A . . 111.1 ?
    N1 C7 H7B . . 111.1 ?
    C6 C7 H7B . . 111.1 ?
    H7A C7 H7B . . 109.0 ?
    N1 C8 C12 . . 110.9(3) ?
    N1 C8 C9 . . 114.5(3) ?
    C12 C8 C9 . . 101.2(3) ?
    N1 C8 C5 . . 102.4(3) ?
    C12 C8 C5 . . 117.6(3) ?
    C9 C8 C5 . . 110.9(3) ?
    O2 C9 C10 . . 127.2(4) ?
    O2 C9 C8 . . 124.4(4) ?
    C10 C9 C8 . . 108.4(3) ?
    C19 C10 C11 . . 119.2(5) ?
    C19 C10 C9 . . 133.2(5) ?
    C11 C10 C9 . . 107.5(3) ?
    C10 C11 C12 . . 112.7(3) ?
    C10 C11 C16 . . 124.2(4) ?
    C12 C11 C16 . . 123.1(4) ?
    C13 C12 C11 . . 118.3(4) ?
    C13 C12 C8 . . 131.8(4) ?
    C11 C12 C8 . . 109.9(3) ?
    C12 C13 C14 . . 119.1(5) ?
    C12 C13 H14 . . 120.5 ?
    C14 C13 H14 . . 120.5 ?
    C15 C14 C13 . . 123.4(5) ?
    C15 C14 H14A . . 118.3 ?
    C13 C14 H14A . . 118.3 ?
    C14 C15 C16 . . 120.1(5) ?
    C14 C15 H15 . . 120.0 ?
    C16 C15 H15 . . 120.0 ?
    C17 C16 C11 . . 114.8(6) ?
    C17 C16 C15 . . 129.1(5) ?
    C11 C16 C15 . . 116.0(5) ?
    C18 C17 C16 . . 121.4(5) ?
    C18 C17 H17 . . 119.3 ?
    C16 C17 H17 . . 119.3 ?
    C17 C18 C19 . . 122.9(5) ?
    C17 C18 H18 . . 118.6 ?
    C19 C18 H18 . . 118.6 ?
    C10 C19 C18 . . 117.5(6) ?
    C10 C19 H19 . . 121.3 ?
    C18 C19 H19 . . 121.3 ?
    C2 C20 C21 . . 130.8(3) ?
    C2 C20 H21 . . 114.6 ?
    C21 C20 H21 . . 114.6 ?
    C26 C21 C22 . . 113.9(4) ?
    C26 C21 C20 . . 120.5(4) ?
    C22 C21 C20 . . 125.5(4) ?
    C23 C22 C21 . . 122.1(4) ?
    C23 C22 H22 . . 119.0 ?
    C21 C22 H22 . . 119.0 ?
    C24 C23 C22 . . 121.0(5) ?
    C24 C23 H23 . . 119.5 ?
    C22 C23 H23 . . 119.5 ?
    C23 C24 C25 . . 119.2(4) ?
    C23 C24 H24 . . 120.4 ?
    C25 C24 H24 . . 120.4 ?
    C26 C25 C24 . . 118.4(5) ?
    C26 C25 H25 . . 120.8 ?
    C24 C25 H25 . . 120.8 ?
    C25 C26 F1 . . 117.6(4) ?
    C25 C26 C21 . . 125.3(4) ?
    F1 C26 C21 . . 117.1(4) ?
    C32 C27 C28 . . 115.1(3) ?
    C32 C27 C6 . . 122.6(3) ?
    C28 C27 C6 . . 122.2(3) ?
    C29 C28 C27 . . 120.9(4) ?
    C29 C28 H28 . . 119.5 ?
    C27 C28 H28 . . 119.5 ?
    C30 C29 C28 . . 121.4(4) ?
    C30 C29 H29 . . 119.3 ?
    C28 C29 H29 . . 119.3 ?
    C29 C30 C31 . . 120.1(4) ?
    C29 C30 H30 . . 119.9 ?
    C31 C30 H30 . . 119.9 ?
    C30 C31 C32 . . 117.4(4) ?
    C30 C31 H31 . . 121.3 ?
    C32 C31 H31 . . 121.3 ?
    C27 C32 F2 . . 118.7(3) ?
    C27 C32 C31 . . 125.0(4) ?
    F2 C32 C31 . . 116.3(4) ?
    N1 C33 H33A . . 109.5 ?
    N1 C33 H33B . . 109.5 ?
    H33A C33 H33B . . 109.5 ?
    N1 C33 H33C . . 109.5 ?
    H33A C33 H33C . . 109.5 ?
    H33B C33 H33C . . 109.5 ?
loop_
    _geom_torsion_atom_site_label_1
    _geom_torsion_atom_site_label_2
    _geom_torsion_atom_site_label_3
    _geom_torsion_atom_site_label_4
    _geom_torsion_site_symmetry_1
    _geom_torsion_site_symmetry_2
    _geom_torsion_site_symmetry_3
    _geom_torsion_site_symmetry_4
    _geom_torsion
    _geom_torsion_publ_flag
    O1 C1 C2 C20 . . . . 10.5(6) ?
    C5 C1 C2 C20 . . . . -170.2(3) ?
    O1 C1 C2 C3 . . . . -172.3(4) ?
    C5 C1 C2 C3 . . . . 7.0(4) ?
    C20 C2 C3 C4 . . . . -168.1(4) ?
    C1 C2 C3 C4 . . . . 15.2(4) ?
    C2 C3 C4 C5 . . . . -32.0(4) ?
    C3 C4 C5 C1 . . . . 34.8(4) ?
    C3 C4 C5 C6 . . . . 156.0(3) ?
    C3 C4 C5 C8 . . . . -80.6(3) ?
    O1 C1 C5 C4 . . . . 153.6(4) ?
    C2 C1 C5 C4 . . . . -25.7(3) ?
    O1 C1 C5 C6 . . . . 28.4(5) ?
    C2 C1 C5 C6 . . . . -150.9(3) ?
    O1 C1 C5 C8 . . . . -85.5(4) ?
    C2 C1 C5 C8 . . . . 95.2(3) ?
    C4 C5 C6 C27 . . . . -1.6(4) ?
    C1 C5 C6 C27 . . . . 113.3(3) ?
    C8 C5 C6 C27 . . . . -130.4(3) ?
    C4 C5 C6 C7 . . . . 126.1(3) ?
    C1 C5 C6 C7 . . . . -119.0(3) ?
    C8 C5 C6 C7 . . . . -2.7(3) ?
    C33 N1 C7 C6 . . . . -174.1(4) ?
    C8 N1 C7 C6 . . . . -42.8(4) ?
    C27 C6 C7 N1 . . . . 155.9(3) ?
    C5 C6 C7 N1 . . . . 26.4(4) ?
    C7 N1 C8 C12 . . . . 166.6(3) ?
    C33 N1 C8 C12 . . . . -62.4(5) ?
    C7 N1 C8 C9 . . . . -79.7(4) ?
    C33 N1 C8 C9 . . . . 51.3(5) ?
    C7 N1 C8 C5 . . . . 40.4(4) ?
    C33 N1 C8 C5 . . . . 171.4(4) ?
    C4 C5 C8 N1 . . . . -151.9(3) ?
    C1 C5 C8 N1 . . . . 97.2(3) ?
    C6 C5 C8 N1 . . . . -21.7(3) ?
    C4 C5 C8 C12 . . . . 86.3(4) ?
    C1 C5 C8 C12 . . . . -24.6(4) ?
    C6 C5 C8 C12 . . . . -143.5(3) ?
    C4 C5 C8 C9 . . . . -29.4(4) ?
    C1 C5 C8 C9 . . . . -140.2(3) ?
    C6 C5 C8 C9 . . . . 100.8(3) ?
    N1 C8 C9 O2 . . . . 51.8(5) ?
    C12 C8 C9 O2 . . . . 171.1(4) ?
    C5 C8 C9 O2 . . . . -63.4(4) ?
    N1 C8 C9 C10 . . . . -125.9(3) ?
    C12 C8 C9 C10 . . . . -6.6(4) ?
    C5 C8 C9 C10 . . . . 118.9(3) ?
    O2 C9 C10 C19 . . . . 4.0(7) ?
    C8 C9 C10 C19 . . . . -178.4(4) ?
    O2 C9 C10 C11 . . . . -172.4(4) ?
    C8 C9 C10 C11 . . . . 5.2(4) ?
    C19 C10 C11 C12 . . . . -178.4(4) ?
    C9 C10 C11 C12 . . . . -1.4(5) ?
    C19 C10 C11 C16 . . . . -0.7(6) ?
    C9 C10 C11 C16 . . . . 176.4(4) ?
    C10 C11 C12 C13 . . . . 174.0(4) ?
    C16 C11 C12 C13 . . . . -3.8(6) ?
    C10 C11 C12 C8 . . . . -3.1(5) ?
    C16 C11 C12 C8 . . . . 179.1(4) ?
    N1 C8 C12 C13 . . . . -49.0(5) ?
    C9 C8 C12 C13 . . . . -170.8(4) ?
    C5 C8 C12 C13 . . . . 68.3(6) ?
    N1 C8 C12 C11 . . . . 127.7(3) ?
    C9 C8 C12 C11 . . . . 5.8(4) ?
    C5 C8 C12 C11 . . . . -115.1(3) ?
    C11 C12 C13 C14 . . . . 3.4(6) ?
    C8 C12 C13 C14 . . . . 179.9(5) ?
    C12 C13 C14 C15 . . . . -1.0(9) ?
    C13 C14 C15 C16 . . . . -1.3(10) ?
    C10 C11 C16 C17 . . . . 1.4(6) ?
    C12 C11 C16 C17 . . . . 178.9(4) ?
    C10 C11 C16 C15 . . . . -176.1(4) ?
    C12 C11 C16 C15 . . . . 1.5(6) ?
    C14 C15 C16 C17 . . . . -175.9(6) ?
    C14 C15 C16 C11 . . . . 1.0(8) ?
    C11 C16 C17 C18 . . . . -0.4(8) ?
    C15 C16 C17 C18 . . . . 176.6(6) ?
    C16 C17 C18 C19 . . . . -1.2(9) ?
    C11 C10 C19 C18 . . . . -1.0(6) ?
    C9 C10 C19 C18 . . . . -177.1(4) ?
    C17 C18 C19 C10 . . . . 1.9(8) ?
    C1 C2 C20 C21 . . . . 179.5(4) ?
    C3 C2 C20 C21 . . . . 3.0(7) ?
    C2 C20 C21 C26 . . . . -172.3(4) ?
    C2 C20 C21 C22 . . . . 9.8(7) ?
    C26 C21 C22 C23 . . . . -2.1(7) ?
    C20 C21 C22 C23 . . . . 175.8(4) ?
    C21 C22 C23 C24 . . . . 0.7(7) ?
    C22 C23 C24 C25 . . . . 1.3(8) ?
    C23 C24 C25 C26 . . . . -1.7(9) ?
    C24 C25 C26 F1 . . . . -179.6(6) ?
    C24 C25 C26 C21 . . . . 0.2(9) ?
    C22 C21 C26 C25 . . . . 1.7(7) ?
    C20 C21 C26 C25 . . . . -176.4(5) ?
    C22 C21 C26 F1 . . . . -178.5(5) ?
    C20 C21 C26 F1 . . . . 3.4(7) ?
    C7 C6 C27 C32 . . . . 128.5(4) ?
    C5 C6 C27 C32 . . . . -108.3(4) ?
    C7 C6 C27 C28 . . . . -51.5(4) ?
    C5 C6 C27 C28 . . . . 71.7(4) ?
    C32 C27 C28 C29 . . . . 0.3(5) ?
    C6 C27 C28 C29 . . . . -179.7(4) ?
    C27 C28 C29 C30 . . . . -0.2(7) ?
    C28 C29 C30 C31 . . . . 0.2(7) ?
    C29 C30 C31 C32 . . . . -0.4(6) ?
    C28 C27 C32 F2 . . . . 178.6(3) ?
    C6 C27 C32 F2 . . . . -1.4(5) ?
    C28 C27 C32 C31 . . . . -0.6(5) ?
    C6 C27 C32 C31 . . . . 179.5(3) ?
    C30 C31 C32 C27 . . . . 0.6(6) ?
    C30 C31 C32 F2 . . . . -178.5(3) ?
loop_
    _geom_hbond_atom_site_label_D
    _geom_hbond_atom_site_label_H
    _geom_hbond_atom_site_label_A
    _geom_hbond_site_symmetry_A
    _geom_hbond_distance_DH
    _geom_hbond_distance_HA
    _geom_hbond_distance_DA
    _geom_hbond_angle_DHA
    C3 H3B O1 4_554 0.97 2.35 3.317(5) 172
    C14 H14A F2 3_465 0.93 2.43 3.212(7) 141
    C25 H25 O2 1_545 0.93 2.58 3.458(7) 158
data_global
_journal_date_recd_electronic     2012-12-03
_journal_date_accepted     2012-12-21
_journal_name_full     'Acta Crystallographica, Section E'
_journal_year     2013
_journal_volume     69
_journal_issue      2
_journal_page_first     o249
_journal_page_last     o250
_journal_paper_category     QO
_journal_paper_doi     10.1107/S1600536812051550
_journal_coeditor_code     PK2458
_publ_contact_author_name     'Xiao-Kun Li'
_publ_contact_author_address
;
Wenzhou Medical College, School of Pharmacy, Wenzhou 325035,
People's Republic of China
;
_publ_contact_author_email     'proflxk@163.com'
_publ_contact_author_fax     ?
_publ_contact_author_phone     ?
_publ_section_title
;\
3''-(2-Fluorobenzylidene)-4'-(2-fluorophenyl)-1'-methyldispiro[acenaphthylene-\
1,2'-pyrrolidine-3',1''-cyclopentane]-2,2''-dione
;
loop_
    _publ_author_name
    _publ_author_footnote
    _publ_author_address
    'Chen, Gao-Zhi' .
;
Wenzhou Medical College, School of Pharmacy, Wenzhou 325035,
People's Republic of China
;
    'Wei, Xiao-Yan' .
;
Wenzhou Medical College, School of Pharmacy, Wenzhou 325035,
People's Republic of China
;
    'Wang, Yi' .
;
Wenzhou Medical College, School of Pharmacy, Wenzhou 325035,
People's Republic of China
;
    'Ren, Lu-Qing' .
;
Wenzhou Medical College, School of Pharmacy, Wenzhou 325035,
People's Republic of China
;
    'Li, Xiao-Kun' .
;
Wenzhou Medical College, School of Pharmacy, Wenzhou 325035,
People's Republic of China
;
