# Supplementary material for: 3′′-(2-Fluoro­benzyl­idene)-4′-(2-fluoro­phen­yl)-1′-methyl­dispiro­[acenaphthyl­ene-1,2′-pyrrolidine-3′,1′′-cyclo­penta­ne]-2,2′′-dione
Source: Acta Crystallogr Sect E Struct Rep Online. 2013 Jan 19;69(Pt 2):o249–50. doi: 10.1107/S1600536812051550 (PMC3569782; doi:10.1107/S1600536812051550)
Supplement: Supplementary file 2 [file e-69-0o249-Isup2.hkl]

# 
# h,k,l, Fc-squared, Fo-squared, sigma(Fo-squared) and status flag 
# 
data_cd20184 
_shelx_title ' cd20184 in Pca2(1)' 
_shelx_refln_list_code          4 
_shelx_F_calc_maximum      184.60 
_exptl_crystal_F_000      1056.00 
_reflns_d_resolution_high  0.8256 
 
loop_ 
 _symmetry_equiv_pos_as_xyz 
 'x, y, z' 
 '-x, -y, z+1/2' 
 'x+1/2, -y, z' 
 '-x+1/2, y, z+1/2' 
 
_cell_length_a    17.7283 
_cell_length_b    12.2721 
_cell_length_c    12.0935 
_cell_angle_alpha  90.000 
_cell_angle_beta   90.000 
_cell_angle_gamma  90.000 
 
_shelx_F_squared_multiplier     1.000 
 
loop_ 
 _refln_index_h 
 _refln_index_k 
 _refln_index_l 
 _refln_F_squared_calc 
 _refln_F_squared_meas 
 _refln_F_squared_sigma 
 _refln_observed_status 
   6   0   0    10589.61     6942.90     83.59 o 
   0   1   0     3867.47     4480.76     46.97 o 
   1   1   0     4871.99     4697.89    338.80 o 
   2   1   0        3.14        1.74      0.84 o 
   3   1   0      855.67      745.13     67.65 o 
   4   1   0     2407.91     1925.99    138.70 o 
   5   1   0     9970.90     7353.60     83.51 o 
   6   1   0     2281.54     1708.22     39.83 o 
   7   1   0     3229.31     2395.00     51.07 o 
   8   1   0     1481.78     1271.88     39.19 o 
   9   1   0      239.65      254.41     19.02 o 
  10   1   0     1037.09      786.31     34.53 o 
  11   1   0     1133.74      858.92     37.95 o 
   0   2   0    18862.98    21733.43    479.10 o 
   1   2   0     2242.06     2344.65    134.58 o 
   2   2   0       25.72       23.76      1.96 o 
   3   2   0     5479.77     5806.76    342.73 o 
   4   2   0     2487.52     2147.55    104.40 o 
   5   2   0     1335.27     1222.16     71.75 o 
   6   2   0      997.16      852.15     67.12 o 
   7   2   0     2677.24     2230.00     51.20 o 
   8   2   0     1677.45     1486.12     44.06 o 
   9   2   0      615.84      517.50     27.52 o 
  10   2   0       26.01       27.61      8.68 o 
  11   2   0      157.48      142.31     16.84 o 
  12   2   0        2.92        4.79      6.11 o 
  13   2   0       24.42       14.19      8.93 o 
  14   2   0       32.45       28.76     10.68 o 
   0   3   0    11791.46    13450.29    209.88 o 
   1   3   0     1265.13     1512.57     65.23 o 
   2   3   0      741.18      706.68     48.96 o 
   3   3   0       51.00       53.15      3.28 o 
   4   3   0       23.38       26.52      2.58 o 
   5   3   0      955.08      968.55     63.59 o 
   6   3   0        5.38        8.29      2.01 o 
   7   3   0     3451.47     3309.26    133.00 o 
   8   3   0      496.73      421.60     21.29 o 
   9   3   0       86.56       75.36      5.82 o 
  10   3   0      496.77      479.86     65.96 o 
  11   3   0        5.29        7.35      6.37 o 
  12   3   0       27.52       15.13      8.38 o 
  13   3   0       21.60       29.57     10.98 o 
  14   3   0      332.71      249.75     25.43 o 
  15   3   0       69.96       60.34     16.28 o 
  16   3   0       97.47      112.70     21.50 o 
  18   3   0       28.10       47.91     17.14 o 
  19   3   0       32.19       51.07     18.38 o 
  20   3   0        1.94       12.65     14.92 o 
   0   4   0      766.14      867.53     39.60 o 
   1   4   0      142.84      144.48      6.06 o 
   2   4   0       20.56       21.46      2.69 o 
   3   4   0      169.50      193.92     12.36 o 
   4   4   0       91.21      105.89      5.68 o 
   5   4   0      211.26      199.17     14.84 o 
   6   4   0      902.64      976.29     70.32 o 
   7   4   0      969.42     1059.13     98.26 o 
   8   4   0      757.33      777.78     51.73 o 
   9   4   0       34.14       34.47      3.92 o 
  10   4   0      326.39      325.04     27.80 o 
  11   4   0      667.31      635.47     95.28 o 
  12   4   0       30.63       45.42      8.84 o 
  13   4   0        8.63        5.75      5.25 o 
  14   4   0       15.23       14.50      7.52 o 
  15   4   0        2.10        0.55      5.40 o 
  16   4   0        3.23        2.34      6.55 o 
  17   4   0       34.68       34.29      9.97 o 
  18   4   0       14.04        7.77      8.28 o 
   0   5   0     1651.85     1701.38     28.22 o 
   1   5   0     6184.56     7041.58    311.04 o 
   2   5   0       31.02       28.21      3.48 o 
   3   5   0       42.09       41.09      4.06 o 
   4   5   0       96.77       75.68      7.79 o 
   5   5   0      140.35      162.61     11.94 o 
   6   5   0      948.51      917.60     51.83 o 
   7   5   0      128.34      137.89     13.00 o 
   8   5   0        0.37        3.19      2.10 o 
   9   5   0      199.55      205.03     12.11 o 
  10   5   0      399.50      379.31     24.69 o 
  11   5   0      609.29      541.46     49.55 o 
  12   5   0       40.06       57.33      9.99 o 
  13   5   0      298.46      256.14     38.98 o 
  14   5   0        2.10        6.85      7.02 o 
  15   5   0        0.64        3.97      6.20 o 
  16   5   0        4.78       12.63      8.18 o 
  17   5   0        5.37       10.82      8.31 o 
  18   5   0       32.96       27.14     15.17 o 
  19   5   0       11.40       11.11     12.35 o 
   0   6   0        9.44       15.53      4.79 o 
   1   6   0     2238.27     2529.85     92.72 o 
   2   6   0       18.93       19.97      3.67 o 
   3   6   0        0.01       -0.55      1.98 o 
   4   6   0       92.52       97.42      6.92 o 
   5   6   0       83.57       98.08     10.10 o 
   6   6   0     1962.56     2064.40    156.45 o 
   7   6   0     1100.04     1099.93     82.61 o 
   8   6   0      141.73      150.37     15.88 o 
   9   6   0      156.66      159.54     10.75 o 
  10   6   0      869.18      892.51     57.68 o 
  11   6   0      152.59      161.86     13.61 o 
  12   6   0        3.45        3.25      3.56 o 
  13   6   0        0.34        6.46      5.08 o 
  14   6   0        6.99        6.31      5.02 o 
  15   6   0        8.81       11.50      6.02 o 
  16   6   0       53.98       43.87     12.48 o 
  17   6   0      114.93      121.51     26.30 o 
  18   6   0        0.04       -0.94      6.76 o 
  19   6   0        0.27       -1.27      8.33 o 
   0   7   0      289.66      249.56     13.59 o 
   1   7   0       87.19      111.13      8.12 o 
   2   7   0     1507.02     1645.03     83.04 o 
   3   7   0      155.50      157.00     10.95 o 
   4   7   0      287.20      322.76     19.80 o 
   5   7   0      282.77      309.55     17.40 o 
   6   7   0      717.73      725.34     55.25 o 
   7   7   0      425.46      422.70     42.57 o 
   8   7   0      277.84      283.41     24.77 o 
   9   7   0       19.85       29.05      5.46 o 
  10   7   0      110.15      104.28      8.93 o 
  11   7   0       18.57       19.92      5.06 o 
  12   7   0        1.35       -2.92      3.61 o 
  13   7   0      193.18      208.68     21.70 o 
  14   7   0        1.31        3.05      6.88 o 
  15   7   0       13.84       12.75      8.59 o 
  16   7   0       25.91       27.43     11.03 o 
  17   7   0       10.68       15.67      9.13 o 
  18   7   0        9.44        2.61      8.31 o 
   0   8   0       27.43       78.26     17.65 o 
   1   8   0      230.38      249.70     11.86 o 
   2   8   0      582.72      665.96     39.98 o 
   3   8   0      133.94      149.87      8.65 o 
   4   8   0      347.37      349.22     23.92 o 
   5   8   0      869.03      838.81     55.47 o 
   6   8   0       80.95       97.50      7.98 o 
   7   8   0      137.69      120.44      8.68 o 
   8   8   0      126.65      118.90      9.98 o 
   9   8   0       24.35       24.82      6.75 o 
  10   8   0        3.14        4.97      4.08 o 
  11   8   0        5.36        3.52      4.43 o 
  12   8   0      130.94      133.36     12.93 o 
  13   8   0        0.23       -1.65      4.65 o 
  14   8   0       36.25       27.86     10.85 o 
  15   8   0        9.74       13.93      9.73 o 
  16   8   0        3.78       13.03      9.47 o 
  17   8   0        6.26        7.49      9.68 o 
  18   8   0        9.72       16.99     10.43 o 
   0   9   0       14.06       20.55      7.11 o 
   1   9   0        9.37        8.99      4.22 o 
   2   9   0      191.96      228.98     18.01 o 
   3   9   0      240.94      214.49     21.94 o 
   4   9   0      182.47      184.56      9.96 o 
   5   9   0       24.18       26.99      5.53 o 
   6   9   0        2.96        4.58      4.12 o 
   7   9   0        7.53        7.45      4.43 o 
   8   9   0        9.52       16.70      5.28 o 
   9   9   0       80.46       74.27      8.41 o 
  10   9   0        0.12       -2.17      4.41 o 
  11   9   0        5.99       21.34      8.48 o 
  12   9   0       25.53       20.21      8.87 o 
  13   9   0        4.07        2.13      7.48 o 
  14   9   0        3.53        8.44      8.75 o 
  15   9   0        1.91        5.25      8.44 o 
  16   9   0       10.94       12.73     10.78 o 
  17   9   0       31.27       38.16     13.33 o 
   0  10   0       27.34       26.85      8.70 o 
   1  10   0      267.81      235.33     14.71 o 
   2  10   0       34.41       47.48      7.05 o 
   3  10   0       71.78       80.75     11.51 o 
   4  10   0      391.83      376.44     19.12 o 
   5  10   0        0.06        5.33      4.25 o 
   6  10   0       36.75       42.27      6.89 o 
   7  10   0      218.39      227.58     22.21 o 
   8  10   0      335.67      294.17     46.78 o 
   9  10   0       25.16       25.10      9.42 o 
  10  10   0        3.82        0.26      7.22 o 
  11  10   0        2.36        3.59      7.11 o 
  12  10   0       26.44       28.49     10.94 o 
  13  10   0       14.82       11.49      9.82 o 
  14  10   0       17.98        5.18      8.82 o 
  15  10   0        9.58       14.89      9.35 o 
   0  11   0        0.02        2.13      6.49 o 
   1  11   0       55.89       49.09      7.60 o 
   2  11   0      202.54      195.37     11.67 o 
   3  11   0        3.92       14.48      5.10 o 
   4  11   0       12.97       10.47      6.30 o 
   5  11   0        1.29        4.81      5.59 o 
   6  11   0       32.21       27.82      8.99 o 
   7  11   0      192.89      202.48     20.60 o 
   8  11   0       98.93       91.75     15.58 o 
   9  11   0      187.66      154.81     18.92 o 
  10  11   0       11.64       -0.49      7.27 o 
  11  11   0       35.96       44.70     12.83 o 
  12  11   0       74.84       87.88     16.51 o 
  13  11   0       70.25       77.51     15.81 o 
  14  11   0        1.12        6.84      9.30 o 
   0  12   0       62.67       49.03     11.80 o 
   1  12   0       27.36       24.73      7.75 o 
   2  12   0        0.05        2.88      5.86 o 
   3  12   0      472.14      406.76     27.78 o 
   4  12   0       18.37       18.95      8.95 o 
   5  12   0        0.00       -2.91      8.23 o 
   6  12   0       97.42       90.21     14.96 o 
   7  12   0       75.79       67.75     13.66 o 
   8  12   0       12.89       18.11      9.29 o 
   9  12   0       15.65       15.15      9.59 o 
  10  12   0       24.11       30.16     11.65 o 
  11  12   0       11.16        9.32      9.24 o 
  12  12   0       68.11       82.17     15.86 o 
   0  13   0       12.17        3.80     10.47 o 
   1  13   0        0.14        8.76      7.68 o 
   2  13   0      169.66      137.74     25.21 o 
   3  13   0      224.13      196.59     29.45 o 
   4  13   0       69.66       69.25     14.44 o 
   5  13   0      106.39       89.81     16.09 o 
   6  13   0       30.72       19.95     13.46 o 
   7  13   0       11.32       19.37     10.44 o 
   8  13   0        8.73        9.96      9.26 o 
   9  13   0       11.96       17.74     10.73 o 
  10  13   0        0.35        4.59      9.30 o 
   2  14   0       96.58       63.76     19.74 o 
   3  14   0       25.10       34.49     16.84 o 
   4  14   0       12.07       10.64     14.62 o 
   5  14   0       17.03       19.02     14.79 o 
   6  14   0       21.71       22.35     16.24 o 
   7  14   0       30.16       42.27     19.02 o 
   2   0   1     6478.69     5926.92     58.21 o 
   4   0   1    34077.25    26103.30    185.39 o 
   6   0   1     4265.95     3048.74     50.69 o 
   8   0   1     1154.95      951.70     32.01 o 
  10   0   1     3391.19     2670.95     61.50 o 
   1   1   1     8831.75     9662.15    457.34 o 
   2   1   1     2509.88     2352.26    104.51 o 
   3   1   1    10317.45     9393.54    548.34 o 
   4   1   1    15482.57    12813.04    746.44 o 
   5   1   1     7227.84     5097.13    793.89 o 
   6   1   1     3871.16     3222.62    213.41 o 
   7   1   1     1839.32     1401.17     56.20 o 
   8   1   1      628.45      498.44     49.55 o 
   9   1   1     2015.99     1569.42     45.56 o 
  10   1   1      136.56      116.59     13.97 o 
  11   1   1     1494.73     1250.00     45.13 o 
  12   1   1      427.53      400.36     27.10 o 
  13   1   1       63.90       62.61     14.23 o 
  14   1   1      108.98       80.17     16.20 o 
   1   2   1     6757.38     7825.61    299.11 o 
   2   2   1     7672.30     7982.18    341.98 o 
   3   2   1     2609.88     2418.77     94.82 o 
   4   2   1     7164.34     6793.87    224.03 o 
   5   2   1     2321.15     2106.45    113.04 o 
   6   2   1       64.42       66.09      4.77 o 
   7   2   1     1292.15     1005.48     69.19 o 
   8   2   1      351.49      409.02     16.32 o 
   9   2   1      208.57      189.75     12.10 o 
  10   2   1      545.30      440.09     18.88 o 
  11   2   1       49.58       41.85      7.89 o 
  12   2   1      176.80      148.28     13.23 o 
  13   2   1       56.80       47.99     13.42 o 
  14   2   1      654.34      567.50     36.03 o 
  15   2   1      157.08      137.14     21.88 o 
  16   2   1       62.56       49.19     14.92 o 
   1   3   1      343.50      386.22     15.96 o 
   2   3   1     1094.73     1189.89     47.52 o 
   3   3   1      499.68      518.92     22.69 o 
   4   3   1      627.17      595.82     36.87 o 
   5   3   1      752.99      749.46     26.39 o 
   6   3   1     1647.22     1567.02     57.25 o 
   7   3   1     1126.73     1101.30     33.69 o 
   8   3   1       52.79       50.87      3.90 o 
   9   3   1      219.85      228.08      9.02 o 
  10   3   1        3.28        4.52      2.34 o 
  11   3   1      229.28      227.87      9.56 o 
  12   3   1       73.68       67.70      8.44 o 
  13   3   1      291.95      282.34     21.31 o 
  14   3   1      123.41      110.93     11.50 o 
  15   3   1      124.35      133.32     22.65 o 
  16   3   1        8.50        9.33      7.16 o 
  17   3   1        5.54        7.27      7.19 o 
  18   3   1       32.28       29.37     16.47 o 
  19   3   1       41.26       53.25     19.92 o 
  20   3   1       42.56       72.78     23.55 o 
   1   4   1      345.06      347.26     15.81 o 
   2   4   1      971.53     1120.78     51.46 o 
   3   4   1      534.15      623.72     26.42 o 
   4   4   1      322.91      332.44     18.78 o 
   5   4   1       52.59       54.80      5.68 o 
   6   4   1      193.80      180.21      8.04 o 
   7   4   1     1401.30     1463.45     61.30 o 
   8   4   1     1153.60     1323.94     56.41 o 
   9   4   1      529.27      533.84     20.48 o 
  10   4   1      507.83      477.67     21.43 o 
  11   4   1       32.03       29.42      4.54 o 
  12   4   1       41.19       41.75      7.09 o 
  13   4   1       14.60       15.53      4.84 o 
  14   4   1      121.71      139.55     11.71 o 
  15   4   1       13.99       15.68      5.06 o 
  16   4   1       82.63       87.55      9.84 o 
  17   4   1       92.45       82.53     17.22 o 
  18   4   1       20.62       35.90     11.30 o 
  19   4   1       10.07       16.90      9.66 o 
  20   4   1       20.47       33.42     18.42 o 
   1   5   1      549.09      588.38     22.42 o 
   2   5   1      886.24      987.73     38.65 o 
   3   5   1     1594.25     1864.42     83.79 o 
   4   5   1      240.50      230.76     13.27 o 
   5   5   1      748.07      769.19     58.33 o 
   6   5   1      445.98      479.58     26.27 o 
   7   5   1     1455.15     1501.87     94.14 o 
   8   5   1      108.36      103.19      4.75 o 
   9   5   1      504.23      566.89     27.45 o 
  10   5   1       75.91       80.56      5.48 o 
  11   5   1      299.09      281.28     15.45 o 
  12   5   1       37.54       43.15      5.02 o 
  13   5   1        2.47        4.77      3.85 o 
  14   5   1        1.43        1.47      3.61 o 
  15   5   1       77.13       88.92      9.85 o 
  16   5   1        0.89        1.93      4.91 o 
  17   5   1       76.52       86.07     10.46 o 
  18   5   1       27.02       30.09      7.85 o 
  19   5   1        0.66        1.73      7.01 o 
  20   5   1        2.72       -1.82      8.22 o 
   1   6   1       42.87       46.74      4.69 o 
   2   6   1      624.58      706.79     33.72 o 
   3   6   1     3634.60     3852.79    244.33 o 
   4   6   1       81.64       93.74      6.78 o 
   5   6   1      779.78      765.57     70.40 o 
   6   6   1      132.70      132.85     12.27 o 
   7   6   1       94.68      102.92      7.94 o 
   8   6   1      222.79      219.33     13.72 o 
   9   6   1      264.03      263.83     13.33 o 
  10   6   1       59.41       62.78      4.91 o 
  11   6   1      366.67      378.33     15.38 o 
  12   6   1      182.75      176.29     11.41 o 
  13   6   1       13.26       18.07      4.63 o 
  14   6   1       87.95       92.27     13.08 o 
  15   6   1        6.68        5.39      4.78 o 
  16   6   1       61.41       63.73      9.38 o 
  17   6   1       28.08       25.72      7.13 o 
  18   6   1       30.23       34.66      9.25 o 
  19   6   1        2.11       10.62      7.72 o 
   1   7   1      933.07      948.80     45.23 o 
   2   7   1      326.48      401.32     19.56 o 
   3   7   1      270.55      281.08     10.70 o 
   4   7   1      128.86      115.79     10.12 o 
   5   7   1      289.12      300.95     16.83 o 
   6   7   1      257.47      256.94     14.82 o 
   7   7   1        8.70        8.47      2.38 o 
   8   7   1       77.73       75.10      5.94 o 
   9   7   1       26.95       31.55      3.91 o 
  10   7   1       98.52       84.72      5.74 o 
  11   7   1       70.79       68.83      5.53 o 
  12   7   1      206.63      187.39      9.44 o 
  13   7   1      104.66      117.86      8.84 o 
  14   7   1        9.69       10.08      4.16 o 
  15   7   1       17.00       22.39      6.31 o 
  16   7   1       17.03       25.73      7.54 o 
  17   7   1       36.32       42.56      8.94 o 
  18   7   1       11.13        5.20      6.01 o 
   1   8   1      175.32      185.47      9.49 o 
   2   8   1      769.70      759.67     37.04 o 
   3   8   1      475.82      504.80     27.77 o 
   4   8   1       93.12      101.98     12.09 o 
   5   8   1        6.54       10.11      2.51 o 
   6   8   1      119.74      129.55     12.02 o 
   7   8   1      174.75      145.31     13.80 o 
   8   8   1       19.14       18.34      3.29 o 
   9   8   1      573.18      493.00     38.35 o 
  10   8   1      137.82      140.68     10.98 o 
  11   8   1       71.39       62.95      6.72 o 
  12   8   1       59.14       58.31      6.76 o 
  13   8   1       18.82       22.64      5.08 o 
  14   8   1       17.09       24.84      5.51 o 
  15   8   1        9.46        9.57      5.05 o 
  16   8   1        0.90        3.47      5.92 o 
  17   8   1       15.68       14.20      6.76 o 
  18   8   1       15.83       17.43      7.82 o 
   1   9   1      113.36      107.87      6.01 o 
   2   9   1      275.93      255.94     10.95 o 
   3   9   1      215.63      224.29     10.29 o 
   4   9   1       71.44       58.11      7.66 o 
   5   9   1      209.80      192.24     18.04 o 
   6   9   1       76.47       66.02      6.69 o 
   7   9   1      471.79      465.06     29.97 o 
   8   9   1      120.86      143.61      8.81 o 
   9   9   1      147.84      154.99     12.00 o 
  10   9   1      257.60      262.79     17.38 o 
  11   9   1        7.77        8.72      4.14 o 
  12   9   1       88.49       98.67     11.07 o 
  13   9   1        4.66       12.68      5.28 o 
  14   9   1       28.66       29.75      8.09 o 
  15   9   1       41.68       46.76      9.15 o 
  16   9   1        5.14        7.33      6.79 o 
  17   9   1        9.56        5.12      6.99 o 
   1  10   1       93.68       95.68      6.26 o 
   2  10   1      335.79      321.25     11.89 o 
   3  10   1      379.81      326.28     12.87 o 
   4  10   1      371.53      367.10     15.88 o 
   5  10   1       52.03       54.81      6.05 o 
   6  10   1      177.56      182.98     13.32 o 
   7  10   1        4.20        4.65      3.73 o 
   8  10   1       79.20       72.64      7.12 o 
   9  10   1      200.04      196.88     10.43 o 
  10  10   1       37.43       39.96      6.09 o 
  11  10   1      197.41      180.28     14.22 o 
  12  10   1       24.18       25.14      7.05 o 
  13  10   1        7.16        5.36      6.27 o 
  14  10   1       16.48       18.77      7.10 o 
  15  10   1       50.18       44.42      9.41 o 
   1  11   1      102.09      108.17      7.51 o 
   2  11   1       11.06       10.47      3.96 o 
   3  11   1      322.73      301.46     16.41 o 
   4  11   1     1196.86     1008.42     68.55 o 
   5  11   1      168.37      173.10      9.76 o 
   6  11   1      100.40      117.32      8.95 o 
   7  11   1      226.46      231.18     14.89 o 
   8  11   1      251.69      245.82     24.36 o 
   9  11   1      112.87      105.60     11.52 o 
  10  11   1        4.98        6.90      5.99 o 
  11  11   1       34.04       31.92      7.90 o 
  12  11   1       49.08       46.73      9.26 o 
  13  11   1       64.82       54.51      9.60 o 
  14  11   1        7.60       12.47      6.79 o 
   1  12   1       59.01       57.47      7.75 o 
   2  12   1      145.22      129.82     10.32 o 
   3  12   1      159.73      141.11     10.62 o 
   4  12   1       72.66       87.79      8.32 o 
   5  12   1       64.46       64.66      8.03 o 
   6  12   1       25.59       27.68      6.29 o 
   7  12   1      153.35      130.48     12.38 o 
   8  12   1       19.10       13.01      6.57 o 
   9  12   1        0.24       -6.04      5.23 o 
  10  12   1       79.10       71.17     10.51 o 
  11  12   1       15.97       17.58      7.48 o 
  12  12   1       31.59       26.63      8.12 o 
   1  13   1       64.38       57.01     10.70 o 
   2  13   1       37.00       37.94      8.23 o 
   3  13   1       28.47       26.69      7.54 o 
   4  13   1       24.53       30.31      8.23 o 
   5  13   1       22.10       26.91      9.04 o 
   6  13   1       11.30       15.30      7.77 o 
   7  13   1        3.34       -3.03      6.68 o 
   8  13   1        0.18        3.42      6.16 o 
   9  13   1        1.18        1.32      5.94 o 
  10  13   1        3.02        0.33      6.21 o 
   1  14   1       14.56       15.41     10.36 o 
   2  14   1       18.40       22.18     15.94 o 
   3  14   1        5.31        6.38      9.60 o 
   4  14   1        8.62       13.88     10.15 o 
   5  14   1        2.60       -1.84      7.55 o 
   6  14   1        6.44        4.44      7.98 o 
   7  14   1        3.46       -4.98      7.15 o 
   0   0   2    33314.84    36103.25   5101.04 o 
   2   0   2      203.50      231.28     16.40 o 
   4   0   2      910.54      749.69     23.59 o 
   6   0   2     1664.75     1258.55     30.90 o 
   8   0   2     2587.78     2067.34     46.75 o 
  10   0   2      300.87      293.30     19.83 o 
  12   0   2     1497.20     1265.73     45.73 o 
   0   1   2       38.00       40.69      6.84 o 
   1   1   2    22769.21    26624.96   1153.27 o 
   2   1   2     2902.86     3108.14     83.28 o 
   3   1   2     6478.68     6295.08    348.75 o 
   4   1   2     2317.00     1924.89    109.29 o 
   5   1   2      909.74      693.84     74.50 o 
   6   1   2     2516.50     2291.29    126.56 o 
   7   1   2      197.44      152.39     12.41 o 
   8   1   2      299.13      241.70     30.04 o 
   9   1   2     1859.90     1548.82     44.70 o 
  10   1   2       21.82       24.96      7.99 o 
  11   1   2      308.71      286.04     21.54 o 
  12   1   2      164.29      175.43     18.29 o 
  13   1   2       46.39       31.71     10.51 o 
  14   1   2      229.93      194.32     21.50 o 
  15   1   2       24.78       11.37      8.25 o 
   0   2   2    10206.33    10983.27   1222.74 o 
   1   2   2      401.04      449.24     26.26 o 
   2   2   2     2300.15     2232.48    138.09 o 
   3   2   2     1774.75     1832.96     58.86 o 
   4   2   2     9292.57     9130.28    403.07 o 
   5   2   2     2422.74     2205.65    103.61 o 
   6   2   2     1647.50     1544.26     58.65 o 
   7   2   2      507.78      497.62     21.33 o 
   8   2   2      509.41      453.50     21.90 o 
   9   2   2      414.63      390.05     17.29 o 
  10   2   2       58.91       32.23     12.39 o 
  11   2   2      413.52      336.17     24.36 o 
  12   2   2      120.32      125.35     17.56 o 
  13   2   2      190.06      155.60     20.68 o 
  14   2   2      274.38      252.45     24.70 o 
  15   2   2      339.68      284.75     27.18 o 
  16   2   2       13.90       12.56      9.62 o 
  17   2   2       71.32       59.06     16.28 o 
  20   2   2       52.34      105.39     25.73 o 
  21   2   2        1.32        6.07     13.33 o 
   0   3   2    13728.97    14518.07   1174.65 o 
   1   3   2      620.77      608.83     31.21 o 
   2   3   2      878.08      974.48     37.97 o 
   3   3   2     1333.91     1397.57     68.14 o 
   4   3   2     1442.82     1453.36     57.02 o 
   5   3   2      301.09      324.78     11.43 o 
   6   3   2     1369.43     1397.42     55.60 o 
   7   3   2     3528.93     3444.87    137.04 o 
   8   3   2       78.21       84.86      5.81 o 
   9   3   2       63.82       65.74      4.94 o 
  10   3   2      221.67      239.55      8.61 o 
  11   3   2       26.28       31.51      4.60 o 
  12   3   2       33.59       29.38      5.10 o 
  13   3   2       79.19       73.95      7.84 o 
  14   3   2      175.13      173.33     22.56 o 
  15   3   2       75.45       79.06     27.80 o 
  16   3   2      224.81      222.84     47.82 o 
  17   3   2       93.76      104.84     18.03 o 
  18   3   2        5.01       -0.72      6.89 o 
  19   3   2        2.39       -0.58      8.04 o 
  20   3   2       12.28       30.51     18.72 o 
   0   4   2     2452.75     2624.47    187.32 o 
   1   4   2     7867.46     8693.25    347.99 o 
   2   4   2      754.98      906.67     41.21 o 
   3   4   2      121.87      108.33      4.16 o 
   4   4   2     1885.73     2157.30    105.34 o 
   5   4   2     1037.57     1155.37     53.39 o 
   6   4   2     2045.40     2215.73    109.81 o 
   7   4   2       89.05       92.31      4.62 o 
   8   4   2      202.22      195.12      8.61 o 
   9   4   2      476.09      500.03     17.43 o 
  10   4   2      186.62      184.54      7.37 o 
  11   4   2      280.40      271.62     18.32 o 
  12   4   2      224.17      230.25     15.93 o 
  13   4   2      328.72      305.81     18.77 o 
  14   4   2      167.27      157.02      9.86 o 
  15   4   2      226.20      225.17     21.73 o 
  16   4   2        5.32        4.48      6.37 o 
  17   4   2       40.92       46.77      9.12 o 
  18   4   2       10.77       14.45      7.70 o 
  19   4   2       51.42       60.17     11.06 o 
  20   4   2       43.05       53.37     11.01 o 
   0   5   2       90.45       97.84      8.61 o 
   1   5   2       26.16       26.20      2.38 o 
   2   5   2     1018.10     1103.73     47.93 o 
   3   5   2      149.54      159.20      8.11 o 
   4   5   2      545.04      566.14     26.48 o 
   5   5   2      635.17      710.05     35.67 o 
   6   5   2      927.25      923.87     51.04 o 
   7   5   2      467.38      480.93     23.82 o 
   8   5   2      116.96      133.71      5.26 o 
   9   5   2       16.64       22.14      3.16 o 
  10   5   2      580.96      554.19     23.76 o 
  11   5   2      178.39      197.33     11.58 o 
  12   5   2       44.16       53.28      5.69 o 
  13   5   2      164.12      169.19     14.82 o 
  14   5   2       42.73       39.24      7.18 o 
  15   5   2       42.93       53.45      8.42 o 
  16   5   2       78.99       94.04     12.03 o 
  17   5   2        1.27       -2.27      4.98 o 
  18   5   2       34.23       46.43     10.39 o 
  19   5   2        2.29        1.92      7.15 o 
  20   5   2       23.16       39.75     12.19 o 
   0   6   2       59.53       67.58      5.36 o 
   1   6   2      829.67      902.49     43.08 o 
   2   6   2      290.10      341.88     22.67 o 
   3   6   2       97.58       91.02      4.14 o 
   4   6   2       98.11       97.62      4.06 o 
   5   6   2      640.13      740.06     37.05 o 
   6   6   2       21.61       27.87      2.76 o 
   7   6   2      215.58      228.40     12.51 o 
   8   6   2       76.31       82.34      5.67 o 
   9   6   2      276.71      260.19     14.10 o 
  10   6   2      136.48      139.07      7.75 o 
  11   6   2        2.54        2.19      3.13 o 
  12   6   2       93.93       99.51      8.69 o 
  13   6   2      177.08      131.87     14.40 o 
  14   6   2       77.78       85.07      8.58 o 
  15   6   2        7.02       13.86      5.59 o 
  16   6   2        7.47        9.45      6.03 o 
  17   6   2       44.68       41.86      8.62 o 
  18   6   2        1.15        1.43      5.95 o 
  19   6   2        8.47        8.51      7.99 o 
   0   7   2      834.75      964.85     42.28 o 
   1   7   2      216.66      261.31     12.97 o 
   2   7   2       86.22       91.01      5.63 o 
   3   7   2      240.88      249.35     11.83 o 
   4   7   2       18.31       22.72      2.78 o 
   5   7   2       12.96       16.50      2.68 o 
   6   7   2      388.94      361.94     19.05 o 
   7   7   2      721.87      730.28     40.60 o 
   8   7   2      146.92      154.87      7.66 o 
   9   7   2       17.77       16.09      3.86 o 
  10   7   2      166.82      171.23     10.48 o 
  11   7   2       27.35       23.57      4.63 o 
  12   7   2       14.86        9.46      3.83 o 
  13   7   2       55.97       43.15      6.03 o 
  14   7   2       20.60       19.88      4.90 o 
  15   7   2       66.95       79.81      8.34 o 
  16   7   2       61.50       74.05     11.17 o 
  17   7   2        4.48        7.79      5.70 o 
  18   7   2        2.18        9.27      6.05 o 
   0   8   2      289.18      272.83     16.21 o 
   1   8   2      215.93      200.76      8.10 o 
   2   8   2      459.37      454.13     20.74 o 
   3   8   2      183.65      189.14      9.67 o 
   4   8   2       99.08       95.96      5.17 o 
   5   8   2      336.41      326.93     17.35 o 
   6   8   2      406.49      392.96     29.96 o 
   7   8   2      339.75      323.19     13.97 o 
   8   8   2       25.92       24.99      4.65 o 
   9   8   2       11.59        9.75      3.53 o 
  10   8   2       27.35       25.24      4.79 o 
  11   8   2       38.93       39.39      5.63 o 
  12   8   2       11.36       11.35      4.17 o 
  13   8   2       18.29       19.65      4.93 o 
  14   8   2       23.26       27.29      5.70 o 
  15   8   2       45.85       40.60      6.66 o 
  16   8   2       42.11       47.77      7.17 o 
  17   8   2       52.03       53.26      9.66 o 
   0   9   2      154.16      135.43      8.85 o 
   1   9   2      328.52      327.79     15.34 o 
   2   9   2      239.63      212.43     13.98 o 
   3   9   2       91.78       91.79      6.04 o 
   4   9   2      256.88      234.13     18.65 o 
   5   9   2      125.18      145.87      8.18 o 
   6   9   2      449.89      437.75     33.28 o 
   7   9   2      113.22      145.57     10.72 o 
   8   9   2      135.79      139.36      9.11 o 
   9   9   2       11.25       17.02      4.55 o 
  10   9   2      204.21      194.83     11.69 o 
  11   9   2       54.57       56.77      6.94 o 
  12   9   2       96.88       98.67      8.82 o 
  13   9   2       50.63       56.03      9.75 o 
  14   9   2        8.31       14.71      5.14 o 
  15   9   2       19.38       27.06      6.79 o 
  16   9   2        3.40        9.77      5.55 o 
   0  10   2     2162.26     1896.42    161.83 o 
   1  10   2      346.15      299.51     14.65 o 
   2  10   2      436.37      382.17     16.44 o 
   3  10   2      103.89      112.38      8.15 o 
   4  10   2      488.41      463.64     27.56 o 
   5  10   2       13.24       10.49      4.23 o 
   6  10   2      212.25      230.72     13.25 o 
   7  10   2      142.48      149.90     10.95 o 
   8  10   2      610.19      558.71     37.18 o 
   9  10   2      201.09      208.39     14.59 o 
  10  10   2       28.15       31.22      5.73 o 
  11  10   2       60.88       76.84      7.93 o 
  12  10   2      108.90      121.78     10.33 o 
  13  10   2       27.29       26.93      5.94 o 
  14  10   2       48.28       40.25      9.20 o 
  15  10   2        4.94        0.57      6.33 o 
   0  11   2      539.89      488.34     38.78 o 
   1  11   2      175.44      173.97     10.90 o 
   2  11   2      116.25       96.63      9.02 o 
   3  11   2      120.35      122.14     13.00 o 
   4  11   2       76.17       82.08      8.42 o 
   5  11   2       47.90       52.37      6.57 o 
   6  11   2      354.59      331.20     22.36 o 
   7  11   2       48.17       49.42      6.77 o 
   8  11   2       28.08       29.78      5.43 o 
   9  11   2       19.44       26.62      5.63 o 
  10  11   2       38.49       37.59      6.33 o 
  11  11   2       18.48       27.69      6.72 o 
  12  11   2        0.54        4.34      6.14 o 
  13  11   2        8.76        1.19      6.41 o 
  14  11   2       15.78       21.06      7.89 o 
   0  12   2       59.40       57.38     12.63 o 
   1  12   2       42.61       51.21      8.55 o 
   2  12   2        7.93       12.95      6.23 o 
   3  12   2      211.96      203.31     12.30 o 
   4  12   2       32.72       44.98      7.13 o 
   5  12   2        0.34        1.77      4.42 o 
   6  12   2        4.77       10.76      5.21 o 
   7  12   2       14.95       15.97      5.65 o 
   8  12   2        7.20       12.01      5.65 o 
   9  12   2       15.13       13.64      6.98 o 
  10  12   2       26.64       25.58      9.07 o 
  11  12   2       60.05       60.18     10.14 o 
  12  12   2       53.05       46.88      9.33 o 
   0  13   2       99.16      106.91     16.78 o 
   1  13   2       59.17       51.10      9.11 o 
   2  13   2       88.30       80.27     10.75 o 
   3  13   2       39.87       49.41     10.01 o 
   4  13   2       85.86       90.28     11.24 o 
   5  13   2        4.37        3.15      6.21 o 
   6  13   2       31.74       20.61      7.35 o 
   7  13   2       32.32       24.46      9.09 o 
   8  13   2       10.18        9.59      7.93 o 
   9  13   2       16.79       23.62      9.08 o 
   0  14   2       15.49       20.85     10.38 o 
   1  14   2        3.95       16.22      7.05 o 
   2  14   2       32.46       24.70     10.11 o 
   3  14   2       37.45       41.84     10.95 o 
   4  14   2       36.73       53.77     11.84 o 
   5  14   2       27.26        5.87     16.13 o 
   6  14   2       11.73       11.13     10.84 o 
   2   0   3     1150.83     1231.61     72.82 o 
   4   0   3      366.36      362.24     35.51 o 
   6   0   3     1930.77     1833.81    138.74 o 
   8   0   3      554.77      475.87     21.80 o 
  10   0   3        0.40        1.84      3.76 o 
  12   0   3      156.78      135.39     15.51 o 
   1   1   3     4427.08     5090.43    197.18 o 
   2   1   3     1368.98     1571.45     49.87 o 
   3   1   3     1525.99     1466.60     57.82 o 
   4   1   3     2681.36     2878.79    131.38 o 
   5   1   3     1394.26     1199.04     44.30 o 
   6   1   3      629.10      589.13     28.54 o 
   7   1   3      261.61      243.49     17.27 o 
   8   1   3      371.17      317.52     12.03 o 
   9   1   3       18.00       25.04      4.30 o 
  10   1   3       73.01       59.27     11.82 o 
  11   1   3       15.68       17.18      7.35 o 
  12   1   3       39.13       43.51     11.45 o 
  13   1   3       98.68       89.58     16.07 o 
  14   1   3       13.29       10.68      8.72 o 
  15   1   3      676.71      590.45     36.50 o 
  16   1   3      246.38      253.64     26.37 o 
   1   2   3     4236.33     5057.51    180.09 o 
   2   2   3     9986.88    11194.96    387.18 o 
   3   2   3      730.17      801.47     11.28 o 
   4   2   3      167.72      170.80      8.38 o 
   5   2   3      887.71      927.27     21.16 o 
   6   2   3        5.96        8.34      2.18 o 
   7   2   3      187.27      183.11      7.57 o 
   8   2   3       36.34       43.59      4.38 o 
   9   2   3       77.96       79.38      5.75 o 
  10   2   3       41.43       40.50      5.29 o 
  11   2   3        6.26        6.45      3.13 o 
  12   2   3       76.35       79.99     11.62 o 
  13   2   3       71.09       77.99     11.69 o 
  14   2   3      127.41      156.40     16.07 o 
  15   2   3       89.55       95.33     14.05 o 
  16   2   3       74.34       73.77     24.89 o 
  17   2   3       41.71       49.63     12.18 o 
  18   2   3       22.03       23.33      9.77 o 
  19   2   3        8.29       18.03     15.90 o 
  20   2   3       36.50       39.72     13.09 o 
   1   3   3      848.74      870.03     52.96 o 
   2   3   3     3462.18     3765.74    187.32 o 
   3   3   3     2105.93     2135.72    114.72 o 
   4   3   3      804.26      824.18     22.54 o 
   5   3   3     2402.80     2723.24    118.22 o 
   6   3   3      742.34      749.67     26.31 o 
   7   3   3      787.42      908.84     40.96 o 
   8   3   3      892.58      840.72     33.55 o 
   9   3   3      187.11      165.77      8.32 o 
  10   3   3      142.32      120.59      7.31 o 
  11   3   3       91.89       86.38      6.87 o 
  12   3   3       25.98       28.90      4.59 o 
  13   3   3      245.95      253.04     12.83 o 
  14   3   3        7.31        6.07      5.23 o 
  15   3   3      172.22      200.77     23.91 o 
  16   3   3       20.50       31.45      7.75 o 
  17   3   3       23.26       22.64      7.63 o 
  18   3   3       31.00       53.33     10.20 o 
  19   3   3       24.06       40.61      9.76 o 
  20   3   3       13.16       19.36      8.21 o 
   1   4   3     4261.00     4713.45    258.24 o 
   2   4   3      492.33      524.65     37.28 o 
   3   4   3     1507.80     1635.75     93.46 o 
   4   4   3      869.82     1063.55     58.92 o 
   5   4   3     2005.26     2338.40    118.29 o 
   6   4   3       80.01       85.80      4.33 o 
   7   4   3      306.57      299.42     12.74 o 
   8   4   3     1385.17     1335.80     59.63 o 
   9   4   3      325.98      321.48     15.77 o 
  10   4   3       18.52       17.21      3.09 o 
  11   4   3      122.70      130.70      9.30 o 
  12   4   3       60.77       65.03      6.14 o 
  13   4   3      118.80      122.28     13.99 o 
  14   4   3      134.89      154.22     22.06 o 
  15   4   3       87.13       81.74     11.23 o 
  16   4   3        9.96       21.26      6.95 o 
  17   4   3       15.72       17.06      7.61 o 
  18   4   3       56.32       64.69     13.03 o 
  19   4   3        6.00        2.80      6.77 o 
  20   4   3        4.77        8.36      9.81 o 
   1   5   3      954.65     1059.84     57.20 o 
   2   5   3      904.82      998.84     48.82 o 
   3   5   3     1436.79     1483.38     86.18 o 
   4   5   3       68.87       77.03      4.68 o 
   5   5   3     1101.69     1218.51     62.88 o 
   6   5   3      317.71      368.81     19.14 o 
   7   5   3      587.54      556.73     29.76 o 
   8   5   3      692.73      678.16     35.57 o 
   9   5   3       12.44        9.63      3.09 o 
  10   5   3       21.50       25.51      4.02 o 
  11   5   3        1.93        2.66      2.77 o 
  12   5   3      238.96      234.41     19.53 o 
  13   5   3       60.20       68.19      7.75 o 
  14   5   3       66.13       74.63      8.30 o 
  15   5   3        8.09        8.19      5.34 o 
  16   5   3       28.67       30.69      8.45 o 
  17   5   3       49.26       46.67      9.84 o 
  18   5   3        4.38       -0.22      6.63 o 
  19   5   3        1.90        5.56      7.08 o 
   1   6   3      484.56      477.50     27.27 o 
   2   6   3      696.64      757.33     38.93 o 
   3   6   3     1084.00     1193.20     65.00 o 
   4   6   3       14.07       12.12      2.01 o 
   5   6   3      326.58      316.14     13.76 o 
   6   6   3      443.48      445.83     19.99 o 
   7   6   3      363.24      328.49     24.41 o 
   8   6   3       93.14      101.72      7.34 o 
   9   6   3       29.90       32.18      4.21 o 
  10   6   3      146.45      157.59     11.27 o 
  11   6   3      103.33       93.92      9.32 o 
  12   6   3      152.55      140.91     11.70 o 
  13   6   3        4.69        4.46      3.89 o 
  14   6   3       75.94       72.64      8.32 o 
  15   6   3       49.80       53.32      7.68 o 
  16   6   3       37.47       28.09      7.30 o 
  17   6   3       50.06       59.41     11.33 o 
  18   6   3        0.82        2.30      6.49 o 
  19   6   3       10.57       21.51      8.81 o 
   1   7   3      129.98      124.94      7.88 o 
   2   7   3      124.31      132.84      6.28 o 
   3   7   3      164.30      177.52     10.05 o 
   4   7   3       26.45       30.98      3.27 o 
   5   7   3      329.11      347.50     24.40 o 
   6   7   3      117.88      114.20      6.41 o 
   7   7   3        4.93        6.49      2.66 o 
   8   7   3      596.14      577.13     40.96 o 
   9   7   3      176.98      177.48     10.03 o 
  10   7   3      337.54      327.06     21.84 o 
  11   7   3      201.12      208.83     20.05 o 
  12   7   3       68.79       77.79      8.43 o 
  13   7   3       56.72       53.49      7.61 o 
  14   7   3       37.59       41.73      6.97 o 
  15   7   3        7.72        8.80      4.72 o 
  16   7   3       11.44       14.88      5.86 o 
  17   7   3      129.04      131.42     13.30 o 
  18   7   3       38.76       50.26     10.84 o 
   1   8   3       55.62       57.32      5.21 o 
   2   8   3       79.85       87.24      5.42 o 
   3   8   3      150.45      144.81      8.29 o 
   4   8   3        6.88        6.96      2.83 o 
   5   8   3      365.96      339.03     22.89 o 
   6   8   3       79.21       84.88      6.16 o 
   7   8   3       86.38       95.43      8.02 o 
   8   8   3      199.71      179.32     11.45 o 
   9   8   3      179.37      186.88     14.51 o 
  10   8   3      285.19      265.73     17.65 o 
  11   8   3      711.83      651.50     45.46 o 
  12   8   3       47.94       63.58      7.08 o 
  13   8   3       13.06       19.12      5.01 o 
  14   8   3       14.98       19.88      5.21 o 
  15   8   3       41.18       39.99      6.75 o 
  16   8   3        6.12        7.96      5.04 o 
  17   8   3       10.37       19.92      7.05 o 
   1   9   3       25.82       26.90      4.51 o 
   2   9   3      592.91      524.04     32.38 o 
   3   9   3      160.16      185.98      9.73 o 
   4   9   3      413.98      400.25     26.10 o 
   5   9   3      745.20      671.32     54.17 o 
   6   9   3      205.53      196.50     11.57 o 
   7   9   3      220.32      223.02     14.78 o 
   8   9   3        0.57        0.07      3.41 o 
   9   9   3       26.40       28.09      5.40 o 
  10   9   3      268.82      272.54     19.38 o 
  11   9   3      151.64      152.46     10.47 o 
  12   9   3      109.68      113.14      9.58 o 
  13   9   3       52.62       65.43      7.67 o 
  14   9   3       32.41       32.00      6.60 o 
  15   9   3       23.76       23.78      6.19 o 
  16   9   3       15.73       16.46      5.68 o 
   1  10   3      127.77      127.70      9.41 o 
   2  10   3      389.17      370.04     25.20 o 
   3  10   3      557.06      479.92     35.10 o 
   4  10   3      165.11      171.83     11.22 o 
   5  10   3      394.18      373.67     16.77 o 
   6  10   3      262.40      245.12     15.04 o 
   7  10   3       25.07       34.19      5.53 o 
   8  10   3       27.21       33.76      5.64 o 
   9  10   3       73.41       75.97      7.70 o 
  10  10   3       20.40       19.22      5.30 o 
  11  10   3        9.06        5.45      4.58 o 
  12  10   3       51.23       52.01      7.38 o 
  13  10   3        7.24       11.17      5.03 o 
  14  10   3        0.35        2.74      4.77 o 
  15  10   3        1.19        0.31      5.05 o 
   1  11   3       70.46       75.77     10.00 o 
   2  11   3      489.39      459.36     26.28 o 
   3  11   3       14.95       12.75      5.14 o 
   4  11   3      116.76      113.42     14.74 o 
   5  11   3      234.97      205.52     11.98 o 
   6  11   3       75.82       61.79      7.22 o 
   7  11   3       63.63       70.88      8.55 o 
   8  11   3      108.93      111.45     10.53 o 
   9  11   3       30.65       31.61      5.92 o 
  10  11   3       69.11       78.26      8.51 o 
  11  11   3        0.15        3.38      4.86 o 
  12  11   3       56.80       56.21      7.73 o 
  13  11   3       26.05       23.30      6.16 o 
   1  12   3       71.51       78.16     10.39 o 
   2  12   3       10.79        7.69      5.98 o 
   3  12   3       48.75       50.14      9.27 o 
   4  12   3        0.20        4.77      5.88 o 
   5  12   3       29.90       33.62      7.75 o 
   6  12   3        2.37        7.93      5.01 o 
   7  12   3       61.91       62.17     10.74 o 
   8  12   3       96.25       83.69      9.66 o 
   9  12   3       33.95       44.49      7.79 o 
  10  12   3        6.67       13.68      6.22 o 
  11  12   3       15.38       20.17      6.62 o 
   1  13   3      117.50      116.25     12.85 o 
   2  13   3      138.02      126.53     13.28 o 
   3  13   3       15.23       15.74      7.27 o 
   4  13   3      112.39      110.33     12.45 o 
   5  13   3       12.48       15.67      6.88 o 
   6  13   3       34.36       32.20      8.54 o 
   7  13   3       55.81       53.33      9.81 o 
   8  13   3       12.66        9.59      6.63 o 
   9  13   3       82.39       72.13     12.54 o 
   1  14   3       23.85       37.52      8.78 o 
   2  14   3       80.59       88.57     11.39 o 
   3  14   3        6.76       10.82      7.13 o 
   4  14   3        3.29       15.52      7.13 o 
   5  14   3        3.46        6.80      8.55 o 
   0   0   4     4122.83     4423.01    547.35 o 
   2   0   4      415.92      496.54     20.54 o 
   4   0   4      211.68      214.29     15.31 o 
   6   0   4      949.29      780.60     84.58 o 
   8   0   4     1165.49     1179.99    116.44 o 
  10   0   4      289.72      274.60     30.00 o 
  12   0   4     1324.75     1118.33     41.97 o 
  14   0   4       53.15       50.51     13.68 o 
   0   1   4     4141.69     4474.13    213.70 o 
   1   1   4     2940.08     3413.90    120.41 o 
   2   1   4      755.66      868.46     25.26 o 
   3   1   4     1961.65     1916.29     84.72 o 
   4   1   4      576.69      583.74     28.60 o 
   5   1   4      641.60      647.83     34.46 o 
   6   1   4       83.56       81.82      4.51 o 
   7   1   4     1386.24     1270.37     49.99 o 
   8   1   4       35.46       35.03      3.80 o 
   9   1   4      132.24      136.57      6.40 o 
  10   1   4       24.10       24.67      7.65 o 
  11   1   4      392.71      337.71     44.08 o 
  12   1   4       96.39       81.57      8.16 o 
  13   1   4       37.14       47.80     14.92 o 
  14   1   4      240.43      235.02     34.23 o 
  15   1   4       49.44       51.38     15.53 o 
  16   1   4      114.52      112.28     23.55 o 
  17   1   4       43.90       49.30     11.28 o 
  18   1   4        0.98        6.88     12.44 o 
  19   1   4        1.23        8.80     12.78 o 
  20   1   4        8.98       18.54     10.41 o 
   0   2   4     1644.25     1716.53    129.38 o 
   1   2   4      754.52      760.23     33.52 o 
   2   2   4     1127.22     1275.95     35.07 o 
   3   2   4     2163.63     2549.69     69.83 o 
   4   2   4      587.95      672.73     23.76 o 
   5   2   4     1206.46     1169.61     59.55 o 
   6   2   4      909.09      851.19     21.70 o 
   7   2   4     1506.69     1489.86     73.96 o 
   8   2   4      690.21      682.25     31.15 o 
   9   2   4      166.68      152.07      7.34 o 
  10   2   4       92.11       81.17      6.39 o 
  11   2   4      130.71      128.80      7.92 o 
  12   2   4       65.18       69.05      7.40 o 
  13   2   4      475.98      452.62     28.84 o 
  14   2   4       91.50       89.19      9.10 o 
  15   2   4       14.92       26.80      6.27 o 
  16   2   4       26.53       31.94      7.92 o 
  17   2   4       29.78       29.33      8.04 o 
  18   2   4       28.11       30.96      8.88 o 
  19   2   4        0.24        5.13      6.94 o 
  20   2   4        0.39        7.65      9.51 o 
   0   3   4      256.06      296.90     15.67 o 
   1   3   4      485.03      526.07     12.76 o 
   2   3   4        5.90        6.18      1.80 o 
   3   3   4      792.63      889.83     23.73 o 
   4   3   4      783.35      881.85     15.33 o 
   5   3   4      676.94      839.18     34.32 o 
   6   3   4       18.86       19.81      2.22 o 
   7   3   4     3181.52     3186.71     97.91 o 
   8   3   4      486.29      517.55     17.59 o 
   9   3   4       28.30       35.37      4.70 o 
  10   3   4      113.28      130.34      7.91 o 
  11   3   4      127.76      138.92      8.41 o 
  12   3   4       87.25       87.41      7.38 o 
  13   3   4      261.28      257.65     18.42 o 
  14   3   4      367.72      321.03     23.98 o 
  15   3   4      110.65      121.29     15.89 o 
  16   3   4       87.82       92.74     15.45 o 
  17   3   4       48.21       45.94      9.44 o 
  18   3   4        3.74        6.54      6.76 o 
  19   3   4        1.12       -2.13      6.37 o 
  20   3   4        4.95       12.50      7.75 o 
   0   4   4     3861.53     4164.38    389.48 o 
   1   4   4     4483.44     5334.51    332.46 o 
   2   4   4     1104.08     1240.30     72.36 o 
   3   4   4      334.77      370.01     22.86 o 
   4   4   4     1286.90     1294.53     62.05 o 
   5   4   4      253.08      256.38     10.47 o 
   6   4   4      505.03      603.27     31.81 o 
   7   4   4      549.54      518.60     22.77 o 
   8   4   4       52.35       55.45      5.11 o 
   9   4   4      165.51      161.13      8.04 o 
  10   4   4      109.10      109.80      7.77 o 
  11   4   4        8.19       12.72      3.78 o 
  12   4   4      169.05      166.41     10.52 o 
  13   4   4      203.23      180.61     15.12 o 
  14   4   4       11.83       10.15      4.93 o 
  15   4   4       41.09       45.40      9.12 o 
  16   4   4       48.91       61.22     10.27 o 
  17   4   4       45.15       39.28      9.22 o 
  18   4   4        3.85       13.52      7.91 o 
  19   4   4        8.16        4.38      6.86 o 
   0   5   4       34.62       37.34      4.23 o 
   1   5   4       97.06       75.65      7.75 o 
   2   5   4      460.18      448.42     34.05 o 
   3   5   4       56.46       51.19      4.12 o 
   4   5   4      116.04      136.91      8.09 o 
   5   5   4      337.00      377.76     22.58 o 
   6   5   4      461.14      463.40     29.54 o 
   7   5   4      229.12      240.10     14.42 o 
   8   5   4       58.06       55.33      5.25 o 
   9   5   4       46.24       51.22      5.34 o 
  10   5   4      151.71      152.91     11.20 o 
  11   5   4      413.57      457.25     31.29 o 
  12   5   4      344.47      332.60     34.12 o 
  13   5   4      168.25      200.28     16.57 o 
  14   5   4       17.34       12.03      5.02 o 
  15   5   4        9.84        3.51      4.88 o 
  16   5   4       10.28       16.20      7.15 o 
  17   5   4        0.73       -0.67      6.80 o 
  18   5   4       23.22       21.09      8.32 o 
  19   5   4        4.44        8.26      7.21 o 
   0   6   4     1993.66     2090.68    201.75 o 
   1   6   4       77.17       98.51      6.03 o 
   2   6   4      101.58       99.52      7.30 o 
   3   6   4      680.45      613.97     42.45 o 
   4   6   4       62.82       63.68      6.99 o 
   5   6   4      584.53      583.88     38.29 o 
   6   6   4      362.02      352.14     22.90 o 
   7   6   4      101.18      113.89      8.12 o 
   8   6   4       84.59       85.31      7.23 o 
   9   6   4       53.96       58.65      5.90 o 
  10   6   4       26.49       31.94      4.85 o 
  11   6   4      138.69      127.22     11.15 o 
  12   6   4      121.66      122.22      9.89 o 
  13   6   4       95.75       92.93      9.19 o 
  14   6   4       42.19       41.69      8.37 o 
  15   6   4       18.93       18.16      6.44 o 
  16   6   4       21.88       25.13      7.18 o 
  17   6   4        8.62        3.88      7.04 o 
  18   6   4        3.92        9.66      7.91 o 
   0   7   4      301.57      257.30     41.75 o 
   1   7   4      212.62      230.21     21.44 o 
   2   7   4        0.10        0.43      2.08 o 
   3   7   4       63.63       63.92      4.89 o 
   4   7   4       56.39       62.09      5.88 o 
   5   7   4       11.46        8.56      2.74 o 
   6   7   4       85.89      100.94      8.17 o 
   7   7   4      322.16      330.84     23.46 o 
   8   7   4        1.50        6.25      2.99 o 
   9   7   4      409.22      430.24     41.52 o 
  10   7   4      460.50      390.80     32.52 o 
  11   7   4       80.21       71.69      8.27 o 
  12   7   4      142.22      130.74     10.44 o 
  13   7   4       65.35       73.36      8.75 o 
  14   7   4       36.92       39.75      6.89 o 
  15   7   4       79.74       88.58     10.00 o 
  16   7   4        4.85        6.68      5.63 o 
  17   7   4        4.64        8.85      6.29 o 
  18   7   4       21.33       21.95      8.58 o 
   0   8   4       45.41       47.79      7.09 o 
   1   8   4      673.40      612.60     47.61 o 
   2   8   4      109.14       92.72      8.78 o 
   3   8   4        1.57        6.05      2.99 o 
   4   8   4       96.40       93.94      6.07 o 
   5   8   4      216.45      223.75     19.87 o 
   6   8   4      349.93      348.73     22.96 o 
   7   8   4      117.11      147.83     11.76 o 
   8   8   4      155.02      138.13      8.89 o 
   9   8   4      885.64      783.17     54.61 o 
  10   8   4       30.54       25.02      5.10 o 
  11   8   4       73.95       85.11      8.12 o 
  12   8   4        6.26        9.79      4.49 o 
  13   8   4        5.86        2.80      4.16 o 
  14   8   4       23.63       30.66      6.13 o 
  15   8   4      107.59      105.68      9.82 o 
  16   8   4       43.29       47.22      7.39 o 
  17   8   4       11.94       15.91      5.74 o 
   0   9   4      460.93      457.07     24.10 o 
   1   9   4      206.19      215.60     12.51 o 
   2   9   4       65.40       75.40      7.66 o 
   3   9   4      111.07      108.38     12.01 o 
   4   9   4      164.80      165.86     11.54 o 
   5   9   4      802.57      714.60     58.45 o 
   6   9   4       33.08       24.73      4.76 o 
   7   9   4       49.42       52.32      6.25 o 
   8   9   4       92.28       97.33      8.29 o 
   9   9   4       31.15       24.77      5.26 o 
  10   9   4      108.69       95.37      8.62 o 
  11   9   4       24.44       21.71      5.30 o 
  12   9   4       35.52       34.82      6.19 o 
  13   9   4       19.08       13.22      5.16 o 
  14   9   4        1.76       -0.19      4.63 o 
  15   9   4       74.94       88.39      9.28 o 
  16   9   4       60.54       73.69      8.97 o 
   0  10   4       38.20       61.15     12.73 o 
   1  10   4       15.91       22.17      6.65 o 
   2  10   4        8.67        2.99      5.31 o 
   3  10   4       98.27       99.30     11.55 o 
   4  10   4       13.06       11.08      4.63 o 
   5  10   4      221.80      189.48     13.68 o 
   6  10   4      135.48      138.62     10.51 o 
   7  10   4       24.07       20.83      5.63 o 
   8  10   4       65.69       59.27      7.94 o 
   9  10   4       70.14       78.04      8.07 o 
  10  10   4        0.31        5.07      4.28 o 
  11  10   4        3.23        4.37      4.33 o 
  12  10   4        1.58       -4.75      4.17 o 
  13  10   4        8.89       12.32      5.55 o 
  14  10   4        7.68       13.99      5.66 o 
   0  11   4      186.35      215.58     21.11 o 
   1  11   4      117.16      122.24     12.13 o 
   2  11   4       97.65      114.27     11.82 o 
   3  11   4       50.60       56.45      9.24 o 
   4  11   4       13.62       11.83      6.12 o 
   5  11   4       25.52       33.78      7.86 o 
   6  11   4       60.94       75.09     10.07 o 
   7  11   4       30.00       25.79      6.21 o 
   8  11   4       91.02      102.61     10.44 o 
   9  11   4       38.45       42.79      7.69 o 
  10  11   4       13.19       17.57      5.92 o 
  11  11   4       40.82       43.18      7.78 o 
  12  11   4       54.35       59.70      8.80 o 
  13  11   4       19.36       21.08      6.71 o 
   0  12   4      181.63      164.17     20.08 o 
   1  12   4       39.20       46.87      8.95 o 
   2  12   4      109.18      119.70     12.60 o 
   3  12   4        7.17       12.50      6.77 o 
   4  12   4       30.40       26.82      7.61 o 
   5  12   4       44.95       41.05      8.71 o 
   6  12   4       47.82       39.13      8.96 o 
   7  12   4        4.19        6.70      6.26 o 
   8  12   4        7.05        4.37      6.30 o 
   9  12   4        6.66        5.80      5.21 o 
  10  12   4       35.39       33.54      7.42 o 
  11  12   4        2.46       -1.30      5.66 o 
   0  13   4      246.65      232.38     24.06 o 
   1  13   4       31.98       38.62      9.07 o 
   2  13   4        9.22       21.17      7.79 o 
   3  13   4       19.61       26.71      8.19 o 
   4  13   4       35.45       43.41      9.21 o 
   5  13   4       34.49       35.44      8.39 o 
   6  13   4        8.72       16.11      7.51 o 
   7  13   4       22.06       21.66      8.38 o 
   8  13   4       16.12       16.58      7.99 o 
   0  14   4       57.63       79.05     15.75 o 
   1  14   4       14.98       19.11      7.50 o 
   2  14   4        3.84        9.23      6.84 o 
   3  14   4       32.63       41.51      9.16 o 
   4  14   4       11.12       13.50      7.57 o 
   2   0   5      293.05      316.23     17.42 o 
   4   0   5       10.19        8.46      2.27 o 
   6   0   5     1369.50     1256.08    103.52 o 
   8   0   5     1895.22     1669.44    170.52 o 
  10   0   5       14.11        9.26      6.97 o 
  12   0   5      231.61      230.20     20.62 o 
  14   0   5       66.99       73.15     12.18 o 
  16   0   5       74.30       80.90     18.63 o 
  18   0   5       24.08       63.04     18.29 o 
   1   1   5     1007.47     1074.26     58.28 o 
   2   1   5       95.79      110.64      6.38 o 
   3   1   5      190.04      217.48      8.39 o 
   4   1   5     1716.83     1841.81     70.48 o 
   5   1   5      155.89      164.59     12.80 o 
   6   1   5       69.87       68.40      4.34 o 
   7   1   5      532.58      491.96     21.87 o 
   8   1   5      157.33      158.78      7.00 o 
   9   1   5      556.52      534.23     20.42 o 
  10   1   5       71.24       66.14      4.71 o 
  11   1   5       15.45       18.19      3.18 o 
  12   1   5       47.74       52.56      6.68 o 
  13   1   5      829.10      767.23     56.88 o 
  14   1   5       43.31       57.26      7.60 o 
  15   1   5      175.46      193.01     12.07 o 
  16   1   5       41.49       42.87      7.48 o 
  17   1   5       45.41       67.89     13.84 o 
  18   1   5        4.23        6.10      8.45 o 
  19   1   5       31.22       47.90     13.42 o 
  20   1   5        4.23       10.91      9.75 o 
   1   2   5     3245.56     3484.44    158.88 o 
   2   2   5      630.16      715.57     28.52 o 
   3   2   5     3003.16     3225.25    119.37 o 
   4   2   5      526.40      657.31     22.12 o 
   5   2   5      185.18      184.09     10.68 o 
   6   2   5      241.82      247.44     13.44 o 
   7   2   5      113.65      123.49      4.75 o 
   8   2   5       11.03       14.85      2.35 o 
   9   2   5      332.79      319.36      9.44 o 
  10   2   5       42.69       45.88      4.68 o 
  11   2   5       93.30       87.58      7.26 o 
  12   2   5      416.27      380.80     31.21 o 
  13   2   5       57.18       52.90      7.44 o 
  14   2   5       41.95       44.56      7.28 o 
  15   2   5       33.67       33.74      6.71 o 
  16   2   5       49.08       60.51      8.74 o 
  17   2   5       28.30       28.84      8.09 o 
  18   2   5       25.50       28.53      8.57 o 
  19   2   5       19.24       32.94     12.53 o 
   1   3   5      853.43      923.68     36.76 o 
   2   3   5     6264.86     8035.13    196.98 o 
   3   3   5      561.93      637.90     23.84 o 
   4   3   5      225.74      251.04      8.78 o 
   5   3   5      712.80      721.00     23.55 o 
   6   3   5     1183.93     1359.23     56.88 o 
   7   3   5      255.68      270.84      7.98 o 
   8   3   5       20.13       15.60      2.97 o 
   9   3   5      436.53      430.90     19.59 o 
  10   3   5      145.87      150.76      8.34 o 
  11   3   5      101.16      111.10      8.22 o 
  12   3   5       61.69       65.30      7.06 o 
  13   3   5       90.10       97.78      8.58 o 
  14   3   5       44.34       47.21      6.63 o 
  15   3   5       79.35       90.85      9.94 o 
  16   3   5        5.85        7.00      5.99 o 
  17   3   5       32.33       42.73      9.54 o 
  18   3   5       12.89       10.40      7.31 o 
  19   3   5       23.41       33.14      9.57 o 
   1   4   5      505.91      548.80     11.79 o 
   2   4   5     2341.36     2401.35    131.46 o 
   3   4   5      158.58      152.79      5.82 o 
   4   4   5       75.40       94.22      5.30 o 
   5   4   5       71.69       87.32      5.18 o 
   6   4   5     1284.59     1259.70     51.52 o 
   7   4   5      397.66      398.98     15.68 o 
   8   4   5      232.39      246.31      9.88 o 
   9   4   5       20.10       20.54      4.05 o 
  10   4   5       65.64       63.71      6.49 o 
  11   4   5      245.93      242.14     16.03 o 
  12   4   5       28.39       37.30      5.72 o 
  13   4   5        5.44       -0.08      3.72 o 
  14   4   5       58.56       51.70      7.99 o 
  15   4   5        8.61        8.06      4.67 o 
  16   4   5        2.36        0.69      6.25 o 
  17   4   5      103.18      110.35     14.11 o 
  18   4   5        1.45        6.15      6.81 o 
  19   4   5       11.51       17.24      8.23 o 
   1   5   5      812.91      859.13     52.22 o 
   2   5   5      563.97      549.15     32.45 o 
   3   5   5       86.02      111.60      8.99 o 
   4   5   5        9.84       17.50      2.82 o 
   5   5   5      377.53      366.03     21.85 o 
   6   5   5      261.18      239.26     16.35 o 
   7   5   5      161.24      143.39     10.36 o 
   8   5   5      134.06      148.36     10.88 o 
   9   5   5      258.11      247.17     16.12 o 
  10   5   5      140.06      137.93      9.28 o 
  11   5   5       40.89       38.40      5.79 o 
  12   5   5       12.84       12.79      4.57 o 
  13   5   5      137.54      135.07     11.64 o 
  14   5   5        3.25        4.48      4.95 o 
  15   5   5       16.97       22.60      6.33 o 
  16   5   5       98.84       85.55     14.05 o 
  17   5   5        2.19        5.54      7.02 o 
  18   5   5        3.03        2.03      6.94 o 
   1   6   5      470.39      438.41     32.34 o 
   2   6   5      555.80      604.32     41.09 o 
   3   6   5      360.94      375.13     19.90 o 
   4   6   5      490.86      479.43     26.44 o 
   5   6   5      479.83      480.91     30.59 o 
   6   6   5       97.74       98.23      9.23 o 
   7   6   5      145.31      145.82      8.13 o 
   8   6   5      136.14      137.31     11.74 o 
   9   6   5       89.12       95.97      7.39 o 
  10   6   5      146.74      155.94     12.66 o 
  11   6   5       16.56       14.95      4.45 o 
  12   6   5        8.42       10.66      5.02 o 
  13   6   5       36.49       42.95      7.89 o 
  14   6   5      124.97      154.76     16.22 o 
  15   6   5       25.37       23.37      6.81 o 
  16   6   5        2.15        5.90      5.68 o 
  17   6   5       54.91       66.65     11.58 o 
  18   6   5        6.76        8.71      7.79 o 
   1   7   5      511.95      484.61     33.87 o 
   2   7   5      756.32      682.78     47.76 o 
   3   7   5      557.98      482.39     29.04 o 
   4   7   5       28.90       34.20      4.19 o 
   5   7   5      493.38      444.23     35.69 o 
   6   7   5      238.84      201.91     13.91 o 
   7   7   5       77.10       79.85      6.85 o 
   8   7   5       58.88       52.07      6.00 o 
   9   7   5        4.36        1.22      3.40 o 
  10   7   5      280.74      263.39     15.84 o 
  11   7   5        4.10        6.39      4.35 o 
  12   7   5      119.10      130.83     10.80 o 
  13   7   5      168.87      197.83     15.38 o 
  14   7   5       40.24       48.48      8.97 o 
  15   7   5       14.40       21.61      6.81 o 
  16   7   5       49.64       45.80      8.75 o 
  17   7   5       43.31       47.53      9.08 o 
   1   8   5      653.19      674.98     20.22 o 
   2   8   5      175.76      188.63     11.78 o 
   3   8   5      525.20      510.07     35.08 o 
   4   8   5       29.57       24.53      4.49 o 
   5   8   5       16.30       16.18      4.35 o 
   6   8   5      132.70      120.47      8.34 o 
   7   8   5       41.19       43.33      5.25 o 
   8   8   5        8.86       12.15      3.95 o 
   9   8   5       45.02       45.56      6.25 o 
  10   8   5      102.82      102.34      8.74 o 
  11   8   5      476.78      448.47     31.50 o 
  12   8   5        2.37        0.46      4.29 o 
  13   8   5       53.03       55.93      8.16 o 
  14   8   5        5.08       12.47      5.79 o 
  15   8   5       13.18       18.01      6.86 o 
  16   8   5        2.91        9.48      6.75 o 
   1   9   5       53.54       60.57      8.84 o 
   2   9   5      135.32      130.39     11.55 o 
   3   9   5      290.99      269.71     14.27 o 
   4   9   5      119.91      145.02     12.06 o 
   5   9   5     1107.97     1031.80     67.64 o 
   6   9   5       19.19       19.40      4.76 o 
   7   9   5       30.49       38.33      6.19 o 
   8   9   5      359.45      313.80     26.56 o 
   9   9   5       15.46       16.45      5.45 o 
  10   9   5       26.74       23.62      5.56 o 
  11   9   5       60.91       57.34      7.48 o 
  12   9   5       13.33       17.60      5.66 o 
  13   9   5       40.51       38.46      6.81 o 
  14   9   5        7.62       11.64      5.44 o 
  15   9   5        7.10        9.97      4.89 o 
   1  10   5       74.51       81.33     10.14 o 
   2  10   5       14.97       16.06      6.49 o 
   3  10   5       64.84       62.51      9.22 o 
   4  10   5      867.52      729.97     51.79 o 
   5  10   5      128.08      122.14     11.91 o 
   6  10   5       79.58       84.12     10.56 o 
   7  10   5       28.14       34.35      6.67 o 
   8  10   5       72.20       78.25      8.89 o 
   9  10   5       52.48       45.01      7.36 o 
  10  10   5       18.49       22.38      6.35 o 
  11  10   5       11.43       17.56      6.14 o 
  12  10   5        2.12        3.01      5.11 o 
  13  10   5       20.60       19.33      6.71 o 
  14  10   5        0.70        2.28      5.53 o 
   1  11   5        8.51       13.06      6.61 o 
   2  11   5       42.22       37.69      8.27 o 
   3  11   5      101.82      105.06     11.82 o 
   4  11   5       36.72       40.36      8.71 o 
   5  11   5       37.99       32.19      8.30 o 
   6  11   5       30.06       31.33      7.75 o 
   7  11   5       74.09       64.30      9.94 o 
   8  11   5        5.39       12.27      6.70 o 
   9  11   5        4.14        0.99      5.71 o 
  10  11   5       35.38       29.02      7.05 o 
  11  11   5        1.45       -2.76      5.00 o 
  12  11   5       19.80       16.08      6.20 o 
   1  12   5        2.90        6.80      6.35 o 
   2  12   5       11.53       19.13      7.28 o 
   3  12   5       32.18       35.42      8.61 o 
   4  12   5       10.33       13.23      6.61 o 
   5  12   5       13.80       15.27      7.08 o 
   6  12   5       49.38       48.23      9.09 o 
   7  12   5       18.99       14.89      7.04 o 
   8  12   5       29.58       31.99      8.56 o 
   9  12   5       28.76       49.98      9.26 o 
  10  12   5       45.73       41.65      9.17 o 
   1  13   5        0.26       10.37      8.40 o 
   2  13   5       68.85       85.98     11.70 o 
   3  13   5       89.82       74.66     11.07 o 
   4  13   5       22.42       40.76      9.37 o 
   5  13   5       31.38       33.98      8.93 o 
   6  13   5        7.29       11.88      6.82 o 
   7  13   5        3.91        3.20      6.44 o 
   0   0   6     1440.32     1049.16    145.75 o 
   2   0   6      636.34      687.18     31.30 o 
   4   0   6     1785.85     1758.41     84.10 o 
   6   0   6     1160.85     1151.90     88.76 o 
   8   0   6      160.12      152.91      9.09 o 
  10   0   6       23.58       23.63      4.78 o 
  12   0   6       24.85       21.03      7.10 o 
  14   0   6      277.99      278.84     32.63 o 
  16   0   6        1.29        2.09      9.40 o 
  18   0   6       49.87       64.19     20.47 o 
   0   1   6      119.88      143.54      8.16 o 
   1   1   6       51.33       54.95      3.87 o 
   2   1   6       74.59       85.32      3.12 o 
   3   1   6      291.27      325.68     12.29 o 
   4   1   6      478.11      455.64     17.16 o 
   5   1   6      371.04      418.63     19.89 o 
   6   1   6      159.05      152.29     10.38 o 
   7   1   6      351.50      339.30     12.43 o 
   8   1   6       33.51       43.06      3.61 o 
   9   1   6       69.65       77.64      5.57 o 
  10   1   6       85.40       78.09      5.88 o 
  11   1   6      308.11      323.26     14.62 o 
  12   1   6       35.64       40.24      5.58 o 
  13   1   6      324.05      301.00     20.30 o 
  14   1   6       29.04       32.64      7.55 o 
  15   1   6       12.44       11.95      7.03 o 
  16   1   6       13.07       23.42      8.40 o 
  17   1   6        4.43        5.49      7.12 o 
  18   1   6        5.45        4.32     12.27 o 
  19   1   6       53.26       86.41     24.45 o 
   0   2   6     3707.98     4149.42    238.79 o 
   1   2   6     1317.59     1403.63     54.95 o 
   2   2   6      740.83      766.55     30.64 o 
   3   2   6      191.59      237.93      9.09 o 
   4   2   6      777.47      734.15     33.53 o 
   5   2   6      117.62      126.87      5.29 o 
   6   2   6      947.76     1140.21     60.57 o 
   7   2   6      163.88      163.81      9.01 o 
   8   2   6      437.00      444.38     21.84 o 
   9   2   6      193.95      186.71      7.62 o 
  10   2   6      283.18      251.50     10.37 o 
  11   2   6       70.14       75.17      7.12 o 
  12   2   6      216.55      216.73     10.60 o 
  13   2   6      126.48      137.37      9.64 o 
  14   2   6      403.60      418.45     27.67 o 
  15   2   6       24.42       34.83      6.94 o 
  16   2   6       27.94       50.72      9.82 o 
  17   2   6       21.54       33.49     11.96 o 
  18   2   6       15.78       30.36     11.85 o 
  19   2   6        0.14       -0.19      8.79 o 
   0   3   6      260.40      329.71     22.52 o 
   1   3   6      337.57      340.91     12.40 o 
   2   3   6      150.59      175.18      8.47 o 
   3   3   6      999.61     1063.19     40.91 o 
   4   3   6      149.12      169.21     10.45 o 
   5   3   6      333.06      368.80     16.56 o 
   6   3   6       78.91       99.50      8.33 o 
   7   3   6      732.34      646.20     34.14 o 
   8   3   6      893.74      843.20     31.67 o 
   9   3   6       74.01       77.68      6.98 o 
  10   3   6       16.83       10.29      3.71 o 
  11   3   6      145.40      137.15     10.92 o 
  12   3   6      114.82      109.57      8.94 o 
  13   3   6      114.31      113.68      9.47 o 
  14   3   6       60.96       49.51      7.18 o 
  15   3   6       63.78       74.41      9.39 o 
  16   3   6       17.08       36.40      9.01 o 
  17   3   6       24.54       19.16      8.86 o 
  18   3   6        2.90        9.09     10.02 o 
  19   3   6       27.46       41.01     13.14 o 
   0   4   6      899.84      921.85     71.60 o 
   1   4   6      159.42      158.53      8.08 o 
   2   4   6      148.49      194.15      7.91 o 
   3   4   6       20.74       26.83      3.48 o 
   4   4   6      268.55      268.02     11.09 o 
   5   4   6       32.20       40.93      4.18 o 
   6   4   6      613.24      571.58     21.94 o 
   7   4   6       29.06       24.70      4.65 o 
   8   4   6      209.05      206.13     10.79 o 
   9   4   6      337.37      292.38     11.67 o 
  10   4   6       69.34       80.71      7.77 o 
  11   4   6       44.21       56.83      6.87 o 
  12   4   6      173.40      186.98     10.92 o 
  13   4   6        9.79        8.46      4.43 o 
  14   4   6       16.89       25.11      5.63 o 
  15   4   6        3.96        0.86      4.87 o 
  16   4   6       22.15       30.06      9.13 o 
  17   4   6        7.54        9.27      7.31 o 
  18   4   6       10.23       18.51      8.30 o 
   0   5   6      123.29      136.33     10.91 o 
   1   5   6     1031.98     1167.79     20.51 o 
   2   5   6       84.92       93.27      6.89 o 
   3   5   6       78.50       82.09      5.53 o 
   4   5   6       39.79       47.48      4.71 o 
   5   5   6      236.97      231.73      9.89 o 
   6   5   6      161.65      178.48     12.70 o 
   7   5   6      542.32      510.72     26.09 o 
   8   5   6      117.80      123.69      8.87 o 
   9   5   6      128.96      123.15     10.17 o 
  10   5   6      178.97      164.27     15.03 o 
  11   5   6      329.99      342.15     18.33 o 
  12   5   6       22.34       31.44      6.00 o 
  13   5   6      147.33      168.80     13.77 o 
  14   5   6       89.72       70.42      9.60 o 
  15   5   6       63.24       62.85      9.35 o 
  16   5   6       23.69       16.21      6.27 o 
  17   5   6        0.33       -3.06      6.15 o 
  18   5   6       14.37       18.20      8.44 o 
   0   6   6      105.05      118.58     11.25 o 
   1   6   6      181.35      188.47      8.82 o 
   2   6   6      241.38      265.62     11.23 o 
   3   6   6       55.71       72.58      5.91 o 
   4   6   6       22.58       31.19      5.44 o 
   5   6   6       31.54       25.79      5.01 o 
   6   6   6       51.18       58.37      6.77 o 
   7   6   6      274.26      297.87     18.65 o 
   8   6   6        5.28        8.49      4.30 o 
   9   6   6      315.71      301.21     28.87 o 
  10   6   6       84.11       94.60      9.01 o 
  11   6   6       89.34       86.08      8.65 o 
  12   6   6      287.18      262.55     18.30 o 
  13   6   6       68.88       82.00     13.68 o 
  14   6   6       14.21       23.73      6.84 o 
  15   6   6       51.26       53.14      9.49 o 
  16   6   6       55.61       66.51     10.29 o 
  17   6   6        6.96       11.09      6.36 o 
   0   7   6      246.61      260.86     18.83 o 
   1   7   6      410.12      405.33     14.10 o 
   2   7   6      163.71      168.55     10.26 o 
   3   7   6       47.55       41.80      6.33 o 
   4   7   6       79.27       84.29      7.10 o 
   5   7   6      136.82      137.04     12.44 o 
   6   7   6      576.34      531.13     37.07 o 
   7   7   6      117.26      129.48      9.60 o 
   8   7   6      110.45      113.58      9.47 o 
   9   7   6      370.40      373.78     32.61 o 
  10   7   6      237.15      263.50     18.75 o 
  11   7   6       55.58       61.44      9.05 o 
  12   7   6       25.35       34.85      7.51 o 
  13   7   6       34.34       25.36      6.99 o 
  14   7   6       71.54       72.87     10.11 o 
  15   7   6       14.41       14.38      6.53 o 
  16   7   6        7.78        8.19      6.13 o 
   0   8   6       49.72       72.34     13.27 o 
   1   8   6     1117.48     1069.61     26.05 o 
   2   8   6      371.05      343.82     20.83 o 
   3   8   6      321.22      297.26     13.82 o 
   4   8   6      183.78      179.16     20.72 o 
   5   8   6       62.92       59.13      7.75 o 
   6   8   6      347.51      325.69     24.16 o 
   7   8   6      141.46      156.90     12.46 o 
   8   8   6       55.38       59.51      6.90 o 
   9   8   6      580.22      555.51     42.85 o 
  10   8   6        0.48        0.36      4.23 o 
  11   8   6       36.99       43.68      7.42 o 
  12   8   6       32.44       36.15      7.81 o 
  13   8   6       50.26       39.61      8.53 o 
  14   8   6       65.88       74.00     12.26 o 
  15   8   6       13.31       15.35      6.72 o 
   0   9   6      319.79      308.79     22.36 o 
   1   9   6      200.31      212.60     14.08 o 
   2   9   6       15.20       10.84      5.72 o 
   3   9   6      208.14      189.78     13.80 o 
   4   9   6       56.92       50.68      8.11 o 
   5   9   6      272.32      251.33     21.14 o 
   6   9   6       65.87       70.57      8.57 o 
   7   9   6      152.36      160.22     11.67 o 
   8   9   6        3.39        0.93      4.42 o 
   9   9   6       74.36       72.17     12.20 o 
  10   9   6       23.11       31.00      6.82 o 
  11   9   6       15.40        8.60      5.57 o 
  12   9   6      103.40      112.56     12.56 o 
  13   9   6       31.59       34.28      8.43 o 
  14   9   6        6.92       11.90      8.36 o 
   0  10   6       48.94       43.64     11.57 o 
   1  10   6       34.00       36.83      8.06 o 
   2  10   6       68.05       61.92      9.59 o 
   3  10   6       65.63       61.45      9.48 o 
   4  10   6        8.48        6.89      5.51 o 
   5  10   6       26.87       19.76      7.00 o 
   6  10   6       74.38       76.89     10.36 o 
   7  10   6       42.04       29.79      7.37 o 
   8  10   6        8.23       13.94      6.26 o 
   9  10   6       46.84       55.48      9.66 o 
  10  10   6       11.93        8.91      6.42 o 
  11  10   6        8.27       11.42      5.79 o 
  12  10   6       24.04       22.00      7.27 o 
  13  10   6       26.32       20.54      7.18 o 
   0  11   6       96.09      107.97     17.37 o 
   1  11   6      103.83       96.24     11.90 o 
   2  11   6       52.70       40.84      8.70 o 
   3  11   6       11.76       11.16      6.85 o 
   4  11   6       68.11       65.93     10.38 o 
   5  11   6        5.77        7.57      6.07 o 
   6  11   6       37.87       30.06      7.59 o 
   7  11   6        7.39       11.38      5.79 o 
   8  11   6       13.62       13.75      6.97 o 
   9  11   6       12.24       20.50      7.18 o 
  10  11   6        5.54        6.28      6.50 o 
  11  11   6       16.69       20.05      7.45 o 
   0  12   6       74.74       70.79     15.65 o 
   1  12   6       32.34       47.74      9.44 o 
   2  12   6       14.83       13.35      6.92 o 
   3  12   6       32.01       28.38      8.32 o 
   4  12   6       13.27       19.28      7.25 o 
   5  12   6       27.71       25.70      7.54 o 
   6  12   6        4.12        2.36      6.36 o 
   7  12   6        0.57        3.40      6.28 o 
   8  12   6        1.12        4.20      6.48 o 
   9  12   6        3.73        5.43      6.59 o 
   0  13   6        5.50       16.70      9.92 o 
   1  13   6       12.83       23.03      7.99 o 
   2  13   6       13.77       13.44      7.36 o 
   3  13   6       21.88       31.10      8.24 o 
   4  13   6        2.71        8.98      7.37 o 
   5  13   6        6.02       14.34      6.94 o 
   2   0   7     1813.14     2045.50     93.13 o 
   4   0   7     1078.91     1088.29     40.72 o 
   6   0   7      124.65      122.01      8.70 o 
   8   0   7      597.27      549.32     48.55 o 
  10   0   7       94.74       82.01      7.86 o 
  12   0   7      349.29      307.02     17.58 o 
  14   0   7       45.55       46.87     11.18 o 
  16   0   7       12.10       23.72     12.09 o 
  18   0   7       71.55       85.57     16.25 o 
   1   1   7      927.12     1002.12     32.34 o 
   2   1   7       59.03       76.73      3.78 o 
   3   1   7      106.97      118.68      4.81 o 
   4   1   7      188.34      164.17     10.71 o 
   5   1   7      190.35      174.23     12.01 o 
   6   1   7      282.58      259.38     17.89 o 
   7   1   7       47.73       48.21      3.48 o 
   8   1   7      213.86      196.99     15.03 o 
   9   1   7        5.84        5.23      2.61 o 
  10   1   7        5.93        6.20      2.59 o 
  11   1   7      412.27      391.75     16.55 o 
  12   1   7        1.21       -1.97      3.83 o 
  13   1   7       45.68       46.19      8.56 o 
  14   1   7       31.02       42.64      8.52 o 
  15   1   7       19.95       19.36      9.21 o 
  16   1   7        9.84       11.06      8.58 o 
  17   1   7       39.62       44.43     10.12 o 
  18   1   7        0.59       -4.56      6.91 o 
   1   2   7        7.70       17.53      3.39 o 
   2   2   7      455.95      524.25     21.72 o 
   3   2   7       36.93       39.24      2.92 o 
   4   2   7       67.35       77.56      4.11 o 
   5   2   7       35.88       38.18      3.16 o 
   6   2   7       24.37       23.61      3.20 o 
   7   2   7     1016.09     1064.30     73.09 o 
   8   2   7      179.61      176.21      8.79 o 
   9   2   7       71.30       82.00      7.23 o 
  10   2   7      121.20      109.32      8.37 o 
  11   2   7       10.99       11.00      4.04 o 
  12   2   7      222.69      218.95     10.96 o 
  13   2   7       17.64       25.28      6.41 o 
  14   2   7       36.46       42.03      8.79 o 
  15   2   7       71.05      108.05     12.91 o 
  16   2   7        5.20       15.65      7.71 o 
  17   2   7       11.57       16.46      8.86 o 
  18   2   7        4.88        2.99     14.10 o 
   1   3   7      230.05      261.28      8.48 o 
   2   3   7     1187.84     1260.21     54.44 o 
   3   3   7      297.92      311.54     15.80 o 
   4   3   7      364.80      361.63     18.39 o 
   5   3   7      196.82      207.57     11.78 o 
   6   3   7      561.39      633.31     28.90 o 
   7   3   7      191.84      190.11      9.15 o 
   8   3   7       71.86       89.52      7.49 o 
   9   3   7      153.44      163.67      9.59 o 
  10   3   7      211.88      210.22     10.36 o 
  11   3   7      427.29      395.20     18.46 o 
  12   3   7      127.37      129.28      9.93 o 
  13   3   7      116.25      138.01     10.48 o 
  14   3   7       16.56       27.67      6.28 o 
  15   3   7        0.71       -0.48      6.78 o 
  16   3   7       15.99       20.79      8.93 o 
  17   3   7       12.99       14.13     10.18 o 
  18   3   7       86.73      109.85     18.42 o 
   1   4   7      225.29      256.88     10.92 o 
   2   4   7      242.48      212.86      7.82 o 
   3   4   7      254.11      284.35     12.74 o 
   4   4   7      228.25      230.31      8.08 o 
   5   4   7        0.98        4.29      3.30 o 
   6   4   7       81.17       85.12      7.44 o 
   7   4   7      384.83      343.03     24.93 o 
   8   4   7      145.73      140.74     10.58 o 
   9   4   7      510.60      489.14     32.69 o 
  10   4   7      238.07      230.16     16.83 o 
  11   4   7      123.36      121.76      9.50 o 
  12   4   7       27.89       31.06      6.18 o 
  13   4   7        0.46       -1.80      4.26 o 
  14   4   7       17.78       19.64      5.65 o 
  15   4   7        7.88       12.65      6.11 o 
  16   4   7       24.02       37.93      9.20 o 
  17   4   7       19.61       21.41     11.71 o 
   1   5   7      117.75      112.46      6.84 o 
   2   5   7      892.97      869.70     32.42 o 
   3   5   7       53.86       56.57      5.34 o 
   4   5   7       92.72      101.44      8.23 o 
   5   5   7      135.37      149.61      9.49 o 
   6   5   7      195.33      184.62      9.92 o 
   7   5   7       96.09      110.35      8.93 o 
   8   5   7      109.94      116.55      9.18 o 
   9   5   7      245.45      222.85     14.62 o 
  10   5   7       72.76       70.39      8.07 o 
  11   5   7      503.69      472.71     28.67 o 
  12   5   7       21.33       22.29      5.61 o 
  13   5   7       19.06       22.43      5.72 o 
  14   5   7       21.19       26.51      7.00 o 
  15   5   7       62.49       78.57     10.38 o 
  16   5   7       11.87       12.85      6.24 o 
  17   5   7        5.54       12.52      8.17 o 
   1   6   7       22.10       26.40      5.11 o 
   2   6   7      783.08      727.54     47.99 o 
   3   6   7      435.38      431.23     17.01 o 
   4   6   7      263.66      283.55     12.12 o 
   5   6   7      623.02      626.26     30.22 o 
   6   6   7       49.83       56.54      7.23 o 
   7   6   7       52.40       66.12      7.70 o 
   8   6   7      218.30      234.92     14.85 o 
   9   6   7       44.09       51.03      7.07 o 
  10   6   7       58.82       55.93      7.35 o 
  11   6   7       67.11       73.20      9.74 o 
  12   6   7       28.82       36.14      6.68 o 
  13   6   7        3.18       10.59      5.85 o 
  14   6   7       52.74       66.92     10.16 o 
  15   6   7        3.29       -1.26      5.19 o 
  16   6   7        5.51       15.16      6.63 o 
   1   7   7       40.44       44.46      6.23 o 
   2   7   7       71.04       64.58      7.83 o 
   3   7   7       31.52       29.78      6.34 o 
   4   7   7      158.09      156.31     10.83 o 
   5   7   7      221.59      214.78     11.86 o 
   6   7   7      116.10      112.06     11.14 o 
   7   7   7       45.05       43.49      6.83 o 
   8   7   7      168.00      167.89     14.57 o 
   9   7   7      158.14      180.32     12.05 o 
  10   7   7       45.43       50.95      7.59 o 
  11   7   7      104.49      118.80     14.88 o 
  12   7   7       32.61       32.84      7.94 o 
  13   7   7        7.22        8.66      5.86 o 
  14   7   7       28.34       29.19      8.05 o 
  15   7   7       34.29       38.59      8.28 o 
   1   8   7      668.92      605.59     18.55 o 
   2   8   7      288.95      293.13     13.42 o 
   3   8   7      821.12      783.36     28.35 o 
   4   8   7      304.01      270.82     17.38 o 
   5   8   7      318.05      298.96     28.17 o 
   6   8   7       44.19       53.92      7.70 o 
   7   8   7       44.19       37.50      7.09 o 
   8   8   7       14.56       19.61      5.80 o 
   9   8   7      167.51      191.52     14.68 o 
  10   8   7       10.83        7.60      5.61 o 
  11   8   7      156.83      168.26     14.50 o 
  12   8   7       21.48       30.58      7.41 o 
  13   8   7        1.54       -0.37      5.66 o 
  14   8   7       24.26       33.06      8.14 o 
   1   9   7       58.17       62.34      9.33 o 
   2   9   7       92.01       85.32     10.57 o 
   3   9   7      261.18      254.15     13.20 o 
   4   9   7       63.72       57.14      8.33 o 
   5   9   7      258.37      268.47     22.84 o 
   6   9   7       23.91       32.85      6.94 o 
   7   9   7       83.64      104.34     10.47 o 
   8   9   7      105.79      113.94     11.40 o 
   9   9   7        2.16        8.04      6.38 o 
  10   9   7       79.38       86.89     11.41 o 
  11   9   7       28.41       38.18      8.69 o 
  12   9   7       33.80       31.73      8.19 o 
  13   9   7       69.32       78.02     11.22 o 
   1  10   7       30.06       43.03      8.63 o 
   2  10   7        0.24       -0.51      5.38 o 
   3  10   7        5.74       10.56      7.86 o 
   4  10   7      120.72      110.74     12.38 o 
   5  10   7       33.23       38.39      7.46 o 
   6  10   7       70.25       72.81      9.45 o 
   7  10   7        4.38        5.98      5.38 o 
   8  10   7       35.18       30.05      7.84 o 
   9  10   7        1.10        4.30      6.04 o 
  10  10   7       23.66       25.82      7.96 o 
  11  10   7       32.45       33.49      9.22 o 
  12  10   7        2.39        5.34      6.16 o 
   1  11   7       15.94       26.31      7.55 o 
   2  11   7        4.65       10.64      6.13 o 
   3  11   7        0.45        5.09      6.07 o 
   4  11   7      130.86      122.56     13.48 o 
   5  11   7        0.57        1.66      6.04 o 
   6  11   7        2.54        9.99      7.16 o 
   7  11   7       13.73       21.64      8.02 o 
   8  11   7        0.30        1.01      6.38 o 
   9  11   7        7.87       15.13      7.23 o 
  10  11   7       29.72       30.23     11.75 o 
   1  12   7       52.30       52.29     10.27 o 
   2  12   7       15.00       29.27      7.72 o 
   3  12   7       45.86       47.04      9.51 o 
   4  12   7        8.12       16.73      7.51 o 
   5  12   7       10.15       14.50      7.17 o 
   6  12   7        0.61       -2.11      6.24 o 
   7  12   7        4.52       10.84      6.99 o 
   1  13   7       15.50       44.30      9.14 o 
   0   0   8     1408.96     1298.25     31.00 o 
   2   0   8      719.65      748.41     36.38 o 
   4   0   8      163.13      156.12      9.17 o 
   6   0   8       66.69       71.50      8.67 o 
   8   0   8      130.62      118.56     11.25 o 
  10   0   8      304.35      285.10     18.73 o 
  12   0   8        3.76        2.23      5.85 o 
  14   0   8       12.25        5.98      7.50 o 
  16   0   8        4.84        3.24      8.46 o 
   0   1   8      202.17      223.78     17.97 o 
   1   1   8      455.77      497.38     20.56 o 
   2   1   8      124.03      128.80      4.50 o 
   3   1   8      177.58      172.82     12.10 o 
   4   1   8       37.17       38.74      3.06 o 
   5   1   8       95.91       95.15      5.93 o 
   6   1   8      151.87      164.11      8.78 o 
   7   1   8        1.65        3.50      2.09 o 
   8   1   8       28.78       31.69      3.92 o 
   9   1   8      184.14      173.15      9.29 o 
  10   1   8        9.04       12.79      3.96 o 
  11   1   8      113.54      126.55      8.83 o 
  12   1   8       64.01       58.65      7.45 o 
  13   1   8       64.38       57.74      9.10 o 
  14   1   8       50.41       59.52      8.95 o 
  15   1   8       19.36       26.24      7.43 o 
  16   1   8       38.12       38.10      8.42 o 
  17   1   8        0.58        2.72      6.15 o 
   0   2   8     2616.46     2623.74    159.27 o 
   1   2   8      290.95      299.91     13.16 o 
   2   2   8      265.60      280.35     13.33 o 
   3   2   8      307.66      295.92     16.10 o 
   4   2   8      556.69      498.98     21.97 o 
   5   2   8       80.54       84.81      4.69 o 
   6   2   8      277.54      263.71     11.16 o 
   7   2   8       49.56       57.54      4.75 o 
   8   2   8       49.07       49.26      4.93 o 
   9   2   8        8.32        6.91      3.24 o 
  10   2   8      306.28      266.36     11.90 o 
  11   2   8      167.77      180.46     16.85 o 
  12   2   8      145.76      152.82     10.94 o 
  13   2   8       64.88       75.65      9.82 o 
  14   2   8      170.88      192.48     17.36 o 
  15   2   8       65.72       96.72     16.17 o 
  16   2   8       36.49       44.00     10.02 o 
  17   2   8       21.03       35.38      9.85 o 
   0   3   8      370.37      366.75     20.26 o 
   1   3   8        9.44       12.61      2.98 o 
   2   3   8       67.47       73.07      4.69 o 
   3   3   8      107.65      118.95      6.14 o 
   4   3   8       22.43       23.58      3.30 o 
   5   3   8       12.64       18.53      3.07 o 
   6   3   8       40.73       33.87      4.51 o 
   7   3   8      145.54      151.17      8.35 o 
   8   3   8      271.35      244.77     11.06 o 
   9   3   8       35.81       28.37      5.57 o 
  10   3   8       39.25       40.72      6.28 o 
  11   3   8       23.07       21.25      5.32 o 
  12   3   8       83.72      102.46     10.96 o 
  13   3   8       41.79       33.89      7.95 o 
  14   3   8       21.07       23.03      7.24 o 
  15   3   8       12.96       16.17      7.12 o 
  16   3   8       11.75       21.18      8.84 o 
  17   3   8        4.45       18.03     15.13 o 
   0   4   8      703.94      632.53     36.47 o 
   1   4   8       81.91       73.13      5.49 o 
   2   4   8       40.98       37.49      4.29 o 
   3   4   8       32.82       35.19      4.21 o 
   4   4   8      257.29      261.64     13.34 o 
   5   4   8       87.25       98.58      7.59 o 
   6   4   8      181.37      184.30     10.13 o 
   7   4   8      145.17      149.85      9.88 o 
   8   4   8      174.33      184.48     10.89 o 
   9   4   8      222.96      232.84     11.39 o 
  10   4   8      182.33      180.35     11.41 o 
  11   4   8       36.32       34.59      6.36 o 
  12   4   8       19.24       16.20      5.45 o 
  13   4   8       39.79       39.72      7.03 o 
  14   4   8       94.23      111.41     12.04 o 
  15   4   8        1.52        3.81      6.59 o 
  16   4   8       33.20       63.03     11.72 o 
  17   4   8       37.81       58.95     14.76 o 
   0   5   8      700.65      721.20     55.99 o 
   1   5   8      426.07      418.45     14.81 o 
   2   5   8      154.45      155.14      8.07 o 
   3   5   8       68.81       61.46      5.67 o 
   4   5   8       32.10       38.80      5.74 o 
   5   5   8       92.35       98.55      8.69 o 
   6   5   8       13.34       13.49      4.90 o 
   7   5   8      333.45      329.06     17.15 o 
   8   5   8       91.73       90.48      8.90 o 
   9   5   8       77.68       74.21      8.32 o 
  10   5   8       37.25       42.90      6.96 o 
  11   5   8       47.76       58.43      7.85 o 
  12   5   8       38.69       32.10      6.89 o 
  13   5   8      125.32      125.60     12.29 o 
  14   5   8        3.33        7.73      5.38 o 
  15   5   8       31.98       38.61      8.53 o 
  16   5   8       21.58       38.14     10.22 o 
   0   6   8      523.88      402.29     34.24 o 
   1   6   8      981.99      908.38     31.76 o 
   2   6   8      118.67      118.00      8.95 o 
   3   6   8       55.21       61.06      7.17 o 
   4   6   8      223.84      237.75     14.18 o 
   5   6   8      217.24      220.26     12.63 o 
   6   6   8       68.36       56.66      7.68 o 
   7   6   8      105.08      116.11     10.08 o 
   8   6   8      195.09      184.24     13.49 o 
   9   6   8      146.34      135.43     10.93 o 
  10   6   8       63.24       56.19      8.04 o 
  11   6   8       56.29       59.09      8.44 o 
  12   6   8       55.94       59.29      8.49 o 
  13   6   8       57.14       53.14      8.07 o 
  14   6   8       26.74       33.14      7.92 o 
  15   6   8       17.96       22.03      8.54 o 
   0   7   8      773.78      784.27     26.95 o 
   1   7   8      112.62      111.50      9.25 o 
   2   7   8      468.39      458.35     14.94 o 
   3   7   8      477.90      449.91     20.52 o 
   4   7   8       84.31       98.60      9.74 o 
   5   7   8      196.55      191.85     12.39 o 
   6   7   8       62.50       45.70      7.31 o 
   7   7   8      345.65      309.90     22.42 o 
   8   7   8       99.66       93.49      9.78 o 
   9   7   8       39.67       55.70      8.21 o 
  10   7   8       81.06      103.61     10.31 o 
  11   7   8       43.05       43.34      7.74 o 
  12   7   8       78.82       65.44      9.75 o 
  13   7   8        0.21        0.09      5.43 o 
  14   7   8       52.49       45.21      9.36 o 
   0   8   8      281.21      272.49     17.38 o 
   1   8   8      187.57      220.03     13.15 o 
   2   8   8      350.32      342.04     14.91 o 
   3   8   8      170.10      165.45     12.13 o 
   4   8   8        9.03       13.41      5.81 o 
   5   8   8      251.72      245.93     13.44 o 
   6   8   8       55.45       60.22      8.72 o 
   7   8   8      133.13      126.58     11.35 o 
   8   8   8       58.93       68.27      9.11 o 
   9   8   8       40.42       37.80      7.68 o 
  10   8   8       13.74       12.98      6.16 o 
  11   8   8       68.22       63.57     10.06 o 
  12   8   8       13.08        5.64      6.40 o 
  13   8   8       91.51      107.97     12.68 o 
   0   9   8      158.30      157.09     19.51 o 
   1   9   8        9.05        8.30      6.18 o 
   2   9   8      105.60      109.70     11.00 o 
   3   9   8      142.48      134.95     11.69 o 
   4   9   8       35.63       39.47      7.62 o 
   5   9   8       32.24       20.73      6.64 o 
   6   9   8       84.99       62.54      8.96 o 
   7   9   8       22.86       24.84      6.84 o 
   8   9   8       39.06       28.43      7.22 o 
   9   9   8       87.15       97.05     11.20 o 
  10   9   8        7.73       17.91      7.13 o 
  11   9   8       16.98       17.74      7.80 o 
  12   9   8        1.61        2.45      6.25 o 
   0  10   8       37.90       36.00     11.89 o 
   1  10   8        1.49        7.00      5.65 o 
   2  10   8        2.43        2.68      5.66 o 
   3  10   8       44.24       43.00      8.99 o 
   4  10   8        2.26        5.72      5.48 o 
   5  10   8       36.36       28.31      7.07 o 
   6  10   8       12.03       15.14      6.70 o 
   7  10   8       21.39       25.26      7.55 o 
   8  10   8       15.44        9.53      6.60 o 
   9  10   8       13.41        5.51      6.55 o 
  10  10   8        0.31       -2.99      6.74 o 
   0  11   8       24.36       37.01     11.71 o 
   1  11   8       33.28       33.09      8.14 o 
   2  11   8       74.03       89.95     11.81 o 
   3  11   8       23.09       23.57      7.65 o 
   4  11   8        7.50        6.76      6.44 o 
   5  11   8        7.47        6.78      6.74 o 
   6  11   8        7.42        2.84      6.80 o 
   7  11   8       13.54       13.60      7.94 o 
   8  11   8       16.64       17.75      8.28 o 
   0  12   8      350.89      315.24     25.66 o 
   1  12   8       33.61       45.53      9.46 o 
   2  12   8      102.10      113.53     13.55 o 
   3  12   8       25.94       32.86      8.28 o 
   4  12   8        7.74       10.63      7.23 o 
   2   0   9      198.89      206.48     13.34 o 
   4   0   9      272.53      253.82     27.49 o 
   6   0   9        6.13        7.54      4.20 o 
   8   0   9      211.19      192.51     25.23 o 
  10   0   9      414.69      360.07     23.18 o 
  12   0   9      105.05      102.75     16.29 o 
  14   0   9       17.94       39.69     11.47 o 
  16   0   9       56.56       61.13     14.07 o 
   1   1   9      346.01      340.91     12.85 o 
   2   1   9      212.60      200.98     10.24 o 
   3   1   9      127.99      114.46     12.10 o 
   4   1   9      449.43      422.66     19.18 o 
   5   1   9      178.15      174.52     10.91 o 
   6   1   9      208.62      202.98      9.42 o 
   7   1   9       70.56       70.98      6.41 o 
   8   1   9        1.19        0.90      3.42 o 
   9   1   9      279.96      259.50     12.25 o 
  10   1   9      196.34      180.95     11.20 o 
  11   1   9      130.38      134.78     10.87 o 
  12   1   9       44.37       43.83      7.28 o 
  13   1   9       31.09       35.35      7.62 o 
  14   1   9       70.01       69.87     10.56 o 
  15   1   9       37.11       30.98      8.03 o 
  16   1   9       15.87       15.27      6.69 o 
   1   2   9      113.77      113.34      6.36 o 
   2   2   9      146.78      152.21      6.28 o 
   3   2   9       42.62       37.05      4.00 o 
   4   2   9     1251.45     1125.62     50.76 o 
   5   2   9      254.88      262.71      8.68 o 
   6   2   9      373.38      358.36     17.11 o 
   7   2   9       86.18       79.91      6.50 o 
   8   2   9       16.53       21.03      4.64 o 
   9   2   9      107.52      118.52      8.75 o 
  10   2   9      120.98      126.43      9.18 o 
  11   2   9       33.45       46.38      7.12 o 
  12   2   9        9.00       11.80      5.18 o 
  13   2   9       26.94       29.59      6.77 o 
  14   2   9       53.56       56.37      8.16 o 
  15   2   9       12.31       14.74      6.66 o 
  16   2   9        8.80       14.54      7.11 o 
   1   3   9       17.93       20.88      3.58 o 
   2   3   9      209.36      186.27      7.56 o 
   3   3   9       79.42       80.49      5.85 o 
   4   3   9      384.63      407.07     15.07 o 
   5   3   9      105.16       99.33      6.01 o 
   6   3   9      160.38      153.60      7.48 o 
   7   3   9       68.96       67.13      6.19 o 
   8   3   9       69.87       73.06      6.56 o 
   9   3   9      190.18      191.36     11.15 o 
  10   3   9      182.24      169.51     13.41 o 
  11   3   9       48.79       45.63      7.18 o 
  12   3   9       34.96       40.85      7.08 o 
  13   3   9        6.14       11.77      5.45 o 
  14   3   9        2.11        2.50      5.68 o 
  15   3   9       34.93       41.98      8.30 o 
  16   3   9        1.66        9.41      7.17 o 
   1   4   9       58.28       69.30      5.80 o 
   2   4   9      277.25      277.02      9.46 o 
   3   4   9      359.25      316.97     13.75 o 
   4   4   9      273.77      271.08     10.80 o 
   5   4   9       90.14       96.78      7.42 o 
   6   4   9       57.92       50.09      5.61 o 
   7   4   9        3.88        3.87      3.71 o 
   8   4   9      344.69      297.71     16.07 o 
   9   4   9      163.95      146.66     10.74 o 
  10   4   9      200.92      199.88     12.17 o 
  11   4   9      136.75      146.85     12.91 o 
  12   4   9       67.29       64.16     10.02 o 
  13   4   9       31.41       33.43      8.46 o 
  14   4   9        9.89       22.44      7.81 o 
  15   4   9       68.68       84.44     12.13 o 
   1   5   9       31.30       42.83      5.20 o 
   2   5   9       73.78       84.00      6.41 o 
   3   5   9      319.15      285.12     13.81 o 
   4   5   9       34.92       45.52      5.80 o 
   5   5   9       33.66       40.93      6.95 o 
   6   5   9      476.92      449.34     23.92 o 
   7   5   9      420.85      404.90     25.04 o 
   8   5   9        4.64        2.71      4.71 o 
   9   5   9       32.87       30.67      6.54 o 
  10   5   9       85.14       80.41      9.14 o 
  11   5   9       31.52       31.65      6.80 o 
  12   5   9       23.48       32.40      6.99 o 
  13   5   9       19.74       31.64      8.45 o 
  14   5   9       65.68       84.24     11.76 o 
  15   5   9        7.59       20.45      8.74 o 
   1   6   9      111.63      110.21      7.31 o 
   2   6   9       78.57       69.92      6.99 o 
   3   6   9      135.90      143.44     10.05 o 
   4   6   9       76.07       93.54     11.24 o 
   5   6   9      274.72      249.65     13.44 o 
   6   6   9       39.51       42.60      7.36 o 
   7   6   9        1.51       -3.35      4.32 o 
   8   6   9       92.89       90.29      9.76 o 
   9   6   9        2.79        3.68      4.99 o 
  10   6   9        0.49        3.80      5.33 o 
  11   6   9       24.72       23.93      6.94 o 
  12   6   9       70.51       73.38      9.20 o 
  13   6   9       16.03       15.08      6.45 o 
  14   6   9        2.84        8.01      8.06 o 
   1   7   9       38.92       40.81      5.77 o 
   2   7   9       27.26       28.77      6.09 o 
   3   7   9      359.66      334.09     14.83 o 
   4   7   9      305.11      291.44     13.98 o 
   5   7   9       74.73       64.23      8.85 o 
   6   7   9       82.69       65.70      8.66 o 
   7   7   9       33.60       31.74      7.05 o 
   8   7   9       62.98       72.94      9.26 o 
   9   7   9        7.47        6.60      5.79 o 
  10   7   9       44.25       29.13      6.95 o 
  11   7   9        1.93        4.87      5.58 o 
  12   7   9       13.36       20.29      6.85 o 
  13   7   9       41.58       49.73     12.58 o 
   1   8   9       97.23      105.55      9.68 o 
   2   8   9       12.19       12.71      5.94 o 
   3   8   9       54.78       45.77      7.88 o 
   4   8   9       81.62       77.72      9.49 o 
   5   8   9       13.94       14.66      6.30 o 
   6   8   9        1.46        7.28      5.99 o 
   7   8   9        3.11        5.69      5.91 o 
   8   8   9       74.16       80.70     13.79 o 
   9   8   9       12.95       13.67      6.50 o 
  10   8   9        6.06        8.52      5.98 o 
  11   8   9       12.02       16.16      8.72 o 
  12   8   9       19.79       24.80      7.74 o 
   1   9   9       24.34       39.38      7.95 o 
   2   9   9       88.33       91.24     10.60 o 
   3   9   9       47.59       54.78      8.75 o 
   4   9   9       10.88       11.49      6.28 o 
   5   9   9       17.83       15.10      6.64 o 
   6   9   9       27.56       24.46      7.05 o 
   7   9   9        0.53       -2.94      5.23 o 
   8   9   9       32.08       47.90      9.58 o 
   9   9   9        1.63        2.33      5.77 o 
  10   9   9       17.99       15.41      6.85 o 
   1  10   9       21.00       40.40      8.48 o 
   2  10   9        4.91       10.18      6.03 o 
   3  10   9        4.02       15.01      6.13 o 
   4  10   9       35.11       39.48      7.91 o 
   5  10   9        2.85        3.34      5.49 o 
   6  10   9       60.32       59.55      8.96 o 
   7  10   9        3.30        0.13      5.63 o 
   8  10   9       18.40       16.72      6.61 o 
   1  11   9        0.25        8.08      6.23 o 
   2  11   9       37.39       51.61      9.74 o 
   3  11   9        2.37       13.51      7.18 o 
   4  11   9      152.65      185.74     16.38 o 
   5  11   9       12.39       13.49      7.38 o 
   0   0  10     1124.50     1001.83     48.08 o 
   2   0  10       74.11       84.64      8.23 o 
   4   0  10      385.59      367.91     26.57 o 
   6   0  10       24.44       26.86      5.95 o 
   8   0  10      513.95      516.53     39.29 o 
  10   0  10      253.03      241.03     16.42 o 
  12   0  10       60.98       58.42     13.09 o 
  14   0  10       82.94       97.77     16.87 o 
   0   1  10      459.55      453.65     30.21 o 
   1   1  10      315.06      314.71     16.47 o 
   2   1  10      356.36      335.03     11.85 o 
   3   1  10      616.18      580.49     25.84 o 
   4   1  10       44.59       43.86      4.62 o 
   5   1  10       34.48       34.92      4.30 o 
   6   1  10      359.81      348.01     20.94 o 
   7   1  10       49.72       54.82      5.41 o 
   8   1  10      111.78      115.38      8.10 o 
   9   1  10      148.33      145.36     10.06 o 
  10   1  10       41.82       40.43      6.87 o 
  11   1  10       30.43       23.37      6.25 o 
  12   1  10       31.84       40.30      7.65 o 
  13   1  10       82.11       95.86     11.76 o 
  14   1  10       79.64      102.86     12.38 o 
  15   1  10       31.94       39.55      8.60 o 
   0   2  10      471.79      451.21     24.09 o 
   1   2  10      358.05      320.32     10.39 o 
   2   2  10      423.59      399.19     19.42 o 
   3   2  10       64.38       82.03      5.99 o 
   4   2  10       91.32       96.62      7.09 o 
   5   2  10       79.46       81.98      6.21 o 
   6   2  10      509.99      482.59     21.56 o 
   7   2  10      138.58      139.44      9.16 o 
   8   2  10      108.57       88.28      8.85 o 
   9   2  10       55.56       46.42      6.96 o 
  10   2  10        6.69       11.30      5.62 o 
  11   2  10       37.91       35.23      7.02 o 
  12   2  10       10.55       10.11      5.42 o 
  13   2  10       15.82       19.83      6.60 o 
  14   2  10        0.48        3.41      5.51 o 
  15   2  10       15.79        5.81      6.07 o 
   0   3  10      110.44      118.61     10.04 o 
   1   3  10      124.28      110.30      6.94 o 
   2   3  10      108.22      111.41      6.91 o 
   3   3  10      353.26      343.05     13.70 o 
   4   3  10        0.36        4.64      3.38 o 
   5   3  10       38.24       32.65      5.10 o 
   6   3  10      320.44      296.35     12.24 o 
   7   3  10      124.06      120.62      8.98 o 
   8   3  10       68.13       61.08      6.93 o 
   9   3  10      147.58      135.71      9.89 o 
  10   3  10       86.78       85.23      9.48 o 
  11   3  10        2.09        2.48      4.59 o 
  12   3  10       40.72       39.08      7.25 o 
  13   3  10       33.02       37.01      7.38 o 
  14   3  10       57.20       74.83      9.73 o 
  15   3  10        3.73        6.79      5.64 o 
   0   4  10      320.05      315.90     22.66 o 
   1   4  10      791.18      703.24     25.35 o 
   2   4  10       95.24       79.18      6.52 o 
   3   4  10      244.75      250.30      9.49 o 
   4   4  10      304.63      301.78     15.54 o 
   5   4  10      134.53      149.26      9.74 o 
   6   4  10      232.59      203.49     17.63 o 
   7   4  10      378.26      340.90     18.84 o 
   8   4  10       34.37       30.77      6.97 o 
   9   4  10      210.77      195.56     11.24 o 
  10   4  10        5.34        8.90      4.81 o 
  11   4  10       12.69       13.88      5.26 o 
  12   4  10       14.01        7.77      5.38 o 
  13   4  10       16.43       21.17      7.08 o 
  14   4  10       24.54       38.76      8.43 o 
   0   5  10       58.38       59.17      8.30 o 
   1   5  10       87.48       71.03      6.33 o 
   2   5  10       51.49       52.74      6.28 o 
   3   5  10       55.90       64.98      6.90 o 
   4   5  10       21.15       23.78      5.00 o 
   5   5  10      187.82      187.92     10.09 o 
   6   5  10       26.89       25.78      5.64 o 
   7   5  10        9.34       10.35      4.94 o 
   8   5  10       78.15       77.59      9.23 o 
   9   5  10       25.53       28.84      7.13 o 
  10   5  10       66.90       71.81     11.04 o 
  11   5  10       37.09       41.39      7.72 o 
  12   5  10       22.80       24.72      8.24 o 
  13   5  10       30.86       36.12      9.14 o 
   0   6  10       65.24       64.97      8.74 o 
   1   6  10      175.47      153.34      9.61 o 
   2   6  10       13.80       13.27      4.36 o 
   3   6  10      183.95      159.08      9.75 o 
   4   6  10      243.17      230.30     10.73 o 
   5   6  10        4.64        8.69      4.77 o 
   6   6  10       39.68       41.68      7.69 o 
   7   6  10       52.79       53.42      8.41 o 
   8   6  10        8.28        4.97      5.35 o 
   9   6  10       92.77       72.00      9.67 o 
  10   6  10       18.71       26.82      7.06 o 
  11   6  10       11.83       10.03      6.42 o 
  12   6  10        3.64       -1.31      6.58 o 
  13   6  10        1.64       -0.36      7.17 o 
   0   7  10      231.30      203.98     17.54 o 
   1   7  10        1.52        0.27      4.08 o 
   2   7  10      156.01      134.02      9.42 o 
   3   7  10       70.81       67.68      7.75 o 
   4   7  10        9.34       11.13      5.15 o 
   5   7  10        9.80        4.05      5.56 o 
   6   7  10        4.71        1.31      5.29 o 
   7   7  10       17.31       22.77      6.91 o 
   8   7  10       12.36        5.48      6.02 o 
   9   7  10        4.05        4.10      5.84 o 
  10   7  10        3.88        4.13      5.86 o 
  11   7  10        3.88       12.50      6.76 o 
  12   7  10       25.99       30.12      7.38 o 
   0   8  10      174.33      192.17     17.97 o 
   1   8  10       56.28       57.29      8.29 o 
   2   8  10       18.61       20.77      6.77 o 
   3   8  10       20.12       15.26      5.56 o 
   4   8  10       68.89       63.48      9.11 o 
   5   8  10        5.14       12.06      6.21 o 
   6   8  10        7.13       14.29      6.50 o 
   7   8  10        5.91        3.62      5.99 o 
   8   8  10        8.18        3.66      6.15 o 
   9   8  10        4.07        2.35      5.83 o 
  10   8  10        9.72       12.82      6.71 o 
   0   9  10       76.94       95.41     16.74 o 
   1   9  10       55.51       57.40      8.88 o 
   2   9  10        2.16       12.23      7.10 o 
   3   9  10       20.17       26.32      7.22 o 
   4   9  10        5.41        5.06      5.71 o 
   5   9  10       32.88       35.50      9.05 o 
   6   9  10       11.01        7.09      6.04 o 
   7   9  10        1.85        1.31      5.71 o 
   8   9  10        7.01       11.71      6.32 o 
   0  10  10       67.99       76.00     14.59 o 
   1  10  10        3.45       22.16     11.14 o 
   2  10  10       12.48       20.07      6.90 o 
   3  10  10       17.84       18.96      6.80 o 
   4  10  10        3.51        4.80      6.34 o 
   5  10  10        5.66        7.07      6.30 o 
   6  10  10        7.69       16.21      6.68 o 
   2   0  11      222.40      215.67     27.35 o 
   4   0  11       22.30       29.20      6.50 o 
   6   0  11      258.71      219.25     12.70 o 
   8   0  11        0.83        2.66      6.13 o 
  10   0  11      279.11      237.84     17.85 o 
  12   0  11       42.92       60.57     14.29 o 
  14   0  11       64.06       77.39     16.45 o 
   1   1  11       32.10       29.61      5.11 o 
   2   1  11      352.45      340.82     14.75 o 
   3   1  11       40.06       45.95      6.03 o 
   4   1  11      334.50      327.26     17.24 o 
   5   1  11      140.99      139.60      8.88 o 
   6   1  11      135.22      158.69     10.53 o 
   7   1  11       18.38       19.58      4.93 o 
   8   1  11      148.83      146.86      9.13 o 
   9   1  11        8.94        7.72      5.02 o 
  10   1  11      150.21      139.23     11.77 o 
  11   1  11       27.22       30.05      7.10 o 
  12   1  11       85.31       89.89     10.48 o 
  13   1  11        3.20        1.32      6.30 o 
  14   1  11        9.87       17.80      7.48 o 
   1   2  11        6.68       12.69      3.74 o 
   2   2  11       26.86       27.27      4.81 o 
   3   2  11      129.70      125.25      9.02 o 
   4   2  11      379.23      319.07     21.38 o 
   5   2  11       89.92       93.45      8.12 o 
   6   2  11       74.96       81.96     12.01 o 
   7   2  11      108.23      118.98     10.29 o 
   8   2  11       44.08       32.22      6.38 o 
   9   2  11       76.13       80.60      9.20 o 
  10   2  11       54.84       50.19      7.81 o 
  11   2  11        7.09       10.26      5.89 o 
  12   2  11       17.88       18.08      6.40 o 
  13   2  11       14.41       19.02      6.73 o 
   1   3  11       63.44       67.80      5.92 o 
   2   3  11       33.63       45.74      5.20 o 
   3   3  11      101.87      100.42      7.73 o 
   4   3  11       36.80       33.68      5.56 o 
   5   3  11      455.41      443.70     18.90 o 
   6   3  11       14.11       13.55      5.24 o 
   7   3  11       12.44       12.13      5.25 o 
   8   3  11       22.08       20.76      7.06 o 
   9   3  11       16.61        7.22      6.01 o 
  10   3  11      155.89      118.49     11.12 o 
  11   3  11       11.65       20.86      6.48 o 
  12   3  11       34.95       30.80      7.31 o 
  13   3  11       17.82        9.42      5.95 o 
   1   4  11       24.05       28.44      4.78 o 
   2   4  11        7.47        4.97      3.45 o 
   3   4  11      356.38      308.48     11.60 o 
   4   4  11       11.86       16.69      4.75 o 
   5   4  11       34.24       39.54      6.42 o 
   6   4  11       18.52       24.68      5.85 o 
   7   4  11        1.67        0.73      5.10 o 
   8   4  11        2.85        2.42      4.79 o 
   9   4  11       36.09       33.16      8.33 o 
  10   4  11        2.09        1.31      6.03 o 
  11   4  11       30.68       28.83      8.06 o 
  12   4  11        1.44        9.39      5.64 o 
   1   5  11        6.31        7.34      3.60 o 
   2   5  11       68.89       76.48      7.18 o 
   3   5  11      138.81      122.94      8.83 o 
   4   5  11       23.41       31.08      5.68 o 
   5   5  11       16.08       22.82      5.35 o 
   6   5  11       53.37       50.92      7.51 o 
   7   5  11      143.67      139.54     12.87 o 
   8   5  11        5.12       13.80      6.50 o 
   9   5  11       19.65       19.80      6.87 o 
  10   5  11       60.25       67.08      9.57 o 
  11   5  11       13.65       16.94      7.12 o 
  12   5  11       20.30       34.88      8.54 o 
   1   6  11       11.02       14.54      4.67 o 
   2   6  11       53.15       56.27      6.80 o 
   3   6  11       34.12       22.89      5.54 o 
   4   6  11       84.41       87.16      8.04 o 
   5   6  11        7.45       14.48      5.25 o 
   6   6  11       61.15       52.92      7.83 o 
   7   6  11       18.47       16.12      5.62 o 
   8   6  11       16.93       14.94      5.61 o 
   9   6  11       11.20       17.29      6.68 o 
  10   6  11       18.28       16.34      7.01 o 
  11   6  11       37.81       38.40      9.21 o 
   1   7  11       43.48       51.54      7.97 o 
   2   7  11       55.64       54.30      7.22 o 
   3   7  11       17.09       22.05      5.61 o 
   4   7  11       37.41       45.86      7.22 o 
   5   7  11       31.08       28.38      6.65 o 
   6   7  11       62.52       60.76      8.35 o 
   7   7  11        6.24        7.87      5.38 o 
   8   7  11        1.67        4.33      6.22 o 
   9   7  11        2.86        5.20      6.31 o 
   1   8  11       55.62       49.29      8.06 o 
   2   8  11       14.02       11.49      6.59 o 
   3   8  11        4.56        9.75      6.71 o 
   4   8  11        7.97        7.32      5.48 o 
   5   8  11       53.63       58.70      8.07 o 
   6   8  11        3.88        9.28      5.50 o 
   7   8  11        2.32        2.06      6.00 o 
   8   8  11        6.20        8.30      6.59 o 
   1   9  11       12.81       15.51      6.63 o 
   2   9  11       48.49       56.57      9.08 o 
   3   9  11        4.18       17.07      6.64 o 
   4   9  11       15.15       14.08      6.72 o 
   5   9  11       35.20       45.24      7.65 o 
   0   0  12      107.04      109.96     23.21 o 
   2   0  12       31.43       25.96      8.82 o 
   4   0  12       63.32      110.35     34.83 o 
   6   0  12       48.04       63.96     12.48 o 
   8   0  12      135.68      151.71     18.88 o 
  10   0  12       60.01       61.32     11.45 o 
  12   0  12       75.43       76.95     15.55 o 
   0   1  12       83.31       92.63     14.37 o 
   1   1  12       32.69       26.35      6.34 o 
   2   1  12       58.30       46.74      7.69 o 
   3   1  12       20.23       17.66      5.49 o 
   4   1  12        2.82        2.66      3.96 o 
   5   1  12       61.47       61.66      8.91 o 
   6   1  12       96.53       93.22      9.44 o 
   7   1  12       57.12       56.99      7.68 o 
   8   1  12        5.53        9.57      5.38 o 
   9   1  12       57.45       59.90      8.47 o 
  10   1  12        1.99        9.03      5.79 o 
  11   1  12       70.69       65.68      9.18 o 
  12   1  12       18.13       22.45      6.78 o 
   0   2  12       67.44       69.45     13.04 o 
   1   2  12       15.27       19.23      5.95 o 
   2   2  12      160.57      157.87     10.26 o 
   3   2  12        4.69        5.79      4.24 o 
   4   2  12       50.27       63.76      7.26 o 
   5   2  12       20.17       23.26      5.69 o 
   6   2  12       51.64       62.48      8.34 o 
   7   2  12        4.13        4.93      5.20 o 
   8   2  12        8.61        9.49      6.23 o 
   9   2  12        6.82       15.37      6.69 o 
  10   2  12        6.47        2.34      5.99 o 
  11   2  12        1.39        6.84      5.93 o 
   0   3  12       90.29       74.67      9.04 o 
   1   3  12       14.69       20.26      4.62 o 
   2   3  12       38.56       40.68      6.11 o 
   3   3  12      112.02      108.74     10.03 o 
   4   3  12       73.24       82.87      9.22 o 
   5   3  12       26.92       27.99      6.63 o 
   6   3  12       92.26       81.99      9.54 o 
   7   3  12       22.74       28.24      6.75 o 
   8   3  12       87.43       79.65     10.84 o 
   9   3  12        1.99        1.45      5.90 o 
  10   3  12        5.24        5.89      6.57 o 
  11   3  12       11.39       12.51      7.23 o 
   0   4  12       12.00        9.95      5.45 o 
   1   4  12        1.71        2.41      3.52 o 
   2   4  12      139.43      136.65     10.17 o 
   3   4  12       17.87       22.95      5.47 o 
   4   4  12       41.20       36.93      6.62 o 
   5   4  12       62.15       63.87      8.64 o 
   6   4  12        6.02        5.41      5.51 o 
   7   4  12        5.20        6.92      6.24 o 
   8   4  12        6.67        5.34      7.66 o 
   9   4  12       21.43       20.11      7.68 o 
  10   4  12        9.52       12.38      7.11 o 
   0   5  12        1.25        5.13      5.15 o 
   1   5  12       17.81       19.90      5.08 o 
   2   5  12       53.30       51.55      6.83 o 
   3   5  12       28.03       23.80      5.55 o 
   4   5  12       98.87      111.73     10.14 o 
   5   5  12       34.50       32.33      6.50 o 
   6   5  12       13.81       -0.78      5.68 o 
   7   5  12       24.99       24.58      7.89 o 
   8   5  12       31.50       31.43      8.68 o 
   9   5  12       16.98       27.52      8.21 o 
   0   6  12       17.77       37.13      9.85 o 
   1   6  12       47.71       57.50      8.03 o 
   2   6  12       43.32       44.75      6.51 o 
   3   6  12       41.34       40.24      6.40 o 
   4   6  12       28.82       26.60      5.79 o 
   5   6  12        8.34       14.87      5.73 o 
   6   6  12       38.16       41.82      8.29 o 
   7   6  12        5.74       12.76      6.46 o 
   8   6  12        2.15        5.76      5.76 o 
   0   7  12       17.82       18.02      8.61 o 
   1   7  12       24.28       22.18      6.33 o 
   2   7  12      128.07      113.24     10.60 o 
   3   7  12       17.32       21.18      5.56 o 
   4   7  12       54.92       53.80      7.80 o 
   5   7  12        7.75       11.20      5.61 o 
   6   7  12       17.27       18.49      6.01 o 
   7   7  12        3.18       10.97      5.60 o 
   0   8  12        0.92        5.35      7.87 o 
   1   8  12       47.91       46.71      7.77 o 
   2   8  12       71.31       80.53     10.62 o 
   3   8  12       34.03       33.52      8.01 o 
   4   8  12        1.91        7.10      5.93 o 
   2   0  13       36.61       35.69     10.84 o 
   4   0  13        3.90        5.35      7.24 o 
   6   0  13       19.65       -0.34      9.23 o 
   8   0  13        2.99        4.74     10.98 o 
   1   1  13       65.58       72.52      9.78 o 
   2   1  13       36.11       37.52      7.96 o 
   3   1  13       52.48       37.74      8.01 o 
   4   1  13       16.89       21.45      6.92 o 
   5   1  13       34.57       31.31      8.63 o 
   6   1  13       27.28       43.50      9.41 o 
   7   1  13        3.85        5.26      6.64 o 
   8   1  13       75.79       71.92     12.18 o 
   9   1  13       12.27       16.31      8.02 o 
   1   2  13        8.19       13.38      6.14 o 
   2   2  13       17.75       11.24      5.94 o 
   3   2  13       54.76       49.99      8.65 o 
   4   2  13        7.13       12.83      7.33 o 
   5   2  13       25.18       32.42      8.97 o 
   6   2  13        5.12       10.27      5.98 o 
   7   2  13       90.57       99.61     10.32 o 
   8   2  13       15.57       17.67      6.98 o 
   9   2  13       10.46       15.26      6.86 o 
   1   3  13       66.64       62.72      9.20 o 
   2   3  13       26.71       30.42      7.17 o 
   3   3  13      103.86      101.59     16.57 o 
   4   3  13       13.79       18.57      6.39 o 
   5   3  13       11.25       15.58      6.59 o 
   6   3  13       25.28       25.63      6.73 o 
   7   3  13        6.24        9.70      5.74 o 
   8   3  13        4.13        6.98      6.37 o 
   1   4  13        9.49       11.09      5.95 o 
   2   4  13       22.02       28.74      6.73 o 
   3   4  13       24.42       32.61      8.73 o 
   4   4  13       20.81       16.99      6.33 o 
   5   4  13        3.42        9.43      5.59 o 
   6   4  13        1.95        7.94      5.91 o 
   7   4  13        5.81       12.67      7.02 o 
   8   4  13        8.20        6.63      6.15 o 
   1   5  13        9.93       16.92      5.55 o 
   2   5  13        7.90       21.83      5.96 o 
   3   5  13        4.37        3.75      5.68 o 
   4   5  13        5.79       13.25      6.03 o 
   5   5  13       38.34       43.28      8.40 o 
   6   5  13        2.48        1.05      5.97 o 
   1   6  13       20.09       17.85      6.13 o 
   2   6  13       11.19       22.43      6.55 o 
   3   6  13        5.13       10.88      5.37 o 
   4   6  13       26.67       37.81      6.64 o 
   0   0  14       98.13       92.57     22.78 o 
   2   0  14       23.96       22.48     10.00 o 
   4   0  14       71.70       83.11     15.13 o 
   6   0  14       68.23       47.99     18.33 o 
   0   1  14        2.24        5.07      8.25 o 
   1   1  14        3.01        2.44      5.61 o 
   2   1  14        4.60        1.66      5.64 o 
   3   1  14       20.73       16.73      6.82 o 
   4   1  14       15.48       19.45      7.99 o 
   5   1  14       44.95       48.68     10.65 o 
   6   1  14       12.13       14.23      7.26 o 
   0   2  14      110.07      110.61     18.34 o 
   1   2  14       23.18       23.25      6.78 o 
   2   2  14       20.82       23.49      7.18 o 
   3   2  14       10.42        8.30      6.94 o 
   4   2  14       48.17       42.48      9.81 o 
   5   2  14       24.04       25.45      8.98 o 
   0   3  14       56.99       61.20     13.12 o 
   1   3  14       99.70       91.71     11.42 o 
   2   3  14        9.12       13.81      8.04 o 
   3   3  14       53.71       44.03     10.01 o 
   4   3  14       15.35       22.76      9.25 o 
   0   4  14       53.36       74.87     22.35 o 
   1   4  14       32.08       29.29      9.10 o 
   2   4  14       20.90       21.44      8.52 o 
                                                 
